# Supplementary material for: Long-term cytokine exposure remodels the methylome and transcriptome of recessive dystrophic epidermolysis bullosa keratinocytes – a bioinformatic analysis
Source: Front Cell Dev Biol. 2026 May 7;14:1810599. doi: 10.3389/fcell.2026.1810599 (PMC13189922; doi:10.3389/fcell.2026.1810599)
Supplement: Supplementary file 2 [file DataSheet1.zip]

Archive with 15 entries (15 files):
- Table S5_DEG_HDACsignaling.xlsx
- Table S6_DMC_TGFB1vsMOCK1T1.xlsx
- Table S7_DMC_IL6vsMOCK1T1.xlsx
- Table S8_promoter-associated-DMC_IL6vsMOCK1T1.xlsx
- Table S9_promoter-associated-DMC_TGFB1vsMOCK1T1.xlsx
- Table S10_DEG_paDMC_TGFB1vsMOCK1T1.xlsx
- Table S11_DEG_paDMC_IL6vsMOCK1T1.xlsx
- Table S12_DEG_paDMC_TGFB1vsMOCK1T1T2.xlsx
- Table S13_DEG_paDMC_IL6vsMOCK1T1T2.xlsx
- Table S14_DEG_TGFB1IL6overlap_T1.xlsx
- Table S15_DEG_TGFB1IL6overlap_T1T2.xlsx
- Table S1_DEG_TGFB1vsMOCK1T1.xlsx
- Table S2_DEG_IL6vsMOCK1T1.xlsx
- Table S3_DEG_TGFB1vsMOCKT1T2.xlsx
- Table S4_DEG_IL6vsMOCKT1T2.xlsx
