# Supplementary material for: Long-term cytokine exposure remodels the methylome and transcriptome of recessive dystrophic epidermolysis bullosa keratinocytes – a bioinformatic analysis
Source: Front Cell Dev Biol. 2026 May 7;14:1810599. doi: 10.3389/fcell.2026.1810599 (PMC13189922; doi:10.3389/fcell.2026.1810599)
Supplement: Supplementary file 2 [file DataSheet1.zip › Table S5_DEG_HDACsignaling.xlsx]

## Sheet: Tabelle1
HDAC1/2/3 signaling
DEGs (T1: TGF-β1)	DEGs (T2: TGF-β1)	DEGs (T1: IL-6)	DEGs (T2: IL-6)
BCL6, CAMK4, FOXO3, FOXO4, GATAD2A, HDAC6, HOXA10, PRMT5, RANGAP1, SIRT5, SMAD7, STAT3, TP53, YWHAB, YWHAE (15/102, 14.7%)	GNG2, NCOR1, NUP153, PRMT5, SIN3A, SMG5 (6/102, 5.9%)	BCOR, FOXO3, GATAD2A, HDAC11, HDAC5, HDAC6, MAX, NUP214, PRMT5, RANGAP1, RFXANK (11/102, 10.8%)	BCL6, CHD3, HDAC6, HDAC7, NCOR1, RANGAP1, SIN3A, SMG5 (8/102, 7.8%)
