# Supplementary material for: Long-term cytokine exposure remodels the methylome and transcriptome of recessive dystrophic epidermolysis bullosa keratinocytes – a bioinformatic analysis
Source: Front Cell Dev Biol. 2026 May 7;14:1810599. doi: 10.3389/fcell.2026.1810599 (PMC13189922; doi:10.3389/fcell.2026.1810599)
Supplement: Supplementary file 2 [file DataSheet1.zip › Table S1_DEG_TGFB1vsMOCK1T1.xlsx]

## Sheet: Sheet 1
transcript	gene	logFC	P.Value
NM_001135935.1	POSTN	12.5154	9.74842e-06
XM_005245088.1	ABL2	12.39	0.000131503
XM_005266889.1	FYN	12.3	0.00547522
NM_004811.2	LPXN	11.6647	3.37446e-06
NM_001193307.1	SAMD9	11.0697	1.59317e-06
NM_001278266.1	CARHSP1	10.9976	7.52669e-05
XM_006721046.1	KNOP1	10.9443	0.000685868
XM_005257952.1	FLOT2	10.8839	0.00690607
XM_006722943.1	HOMER3	10.7061	0.00340118
NM_153188.2	TNPO1	10.4324	0.000682478
NM_001288733.1	TEX2	10.3928	2.49709e-08
NM_001136130.2	APP	10.3856	0.0022852
NM_001204883.1	RAB43	10.3521	0.0031827
NM_001042529.2	COASY	10.3421	0.000485697
NM_199002.1	ARHGEF1	10.3315	0.000487197
NM_005471.4	GNPDA1	10.274	5.74611e-07
XM_006721490.1	MPRIP	10.2608	0.000187371
XM_006721487.1	MPRIP	10.2263	2.36428e-07
XM_005272695.2	SLC38A5	10.2241	5.62721e-05
NM_001130455.1	DYSF	10.1918	7.93777e-05
NM_199169.2	PMEPA1	10.1381	0.00493042
XM_005245368.2	ZNF687	10.1371	0.00795921
XM_005266134.1	SEC16A	10.022	5.46422e-06
NM_001280539.1	RNF19A	10.0168	0.00123516
NM_001145047.1	GPN1	9.94683	1.56619e-05
NM_001172640.1	CELF1	9.91624	0.00442143
NM_183047.3	ZMYND8	9.87155	0.00444618
rna31733	HEATR2	9.84206	0.000491472
NM_001199378.1	GBF1	9.80164	4.33695e-06
NM_003376.5	VEGFA	9.77323	0.000161892
NM_001135936.1	POSTN	9.7662	5.36385e-07
XM_005245599.2	DEDD	9.73066	0.000896601
XM_005254915.1	MEF2A	9.72622	0.00200015
XM_005261931.1	SBF1	9.71104	0.00831653
XM_006719473.1	SBNO1	9.70989	0.000845682
XM_005248278.1	RICTOR	9.66583	1.21114e-05
NM_001080855.2	PXN	9.56532	0.000807517
XM_006711360.1	ADIPOR1	9.54793	6.26044e-08
NM_001191323.1	GREM1	9.54643	1.04706e-05
NM_001145966.1	MKI67	9.54081	0.000281614
XM_005262767.1	SH3D19	9.51508	0.000686032
XM_006722163.1	SPAG9	9.469	5.35027e-05
XM_006718840.1	KMT2A	9.41251	0.00405193
NM_203464.2	AK4	9.39564	0.00536238
XM_006711834.1	CDC42BPA	9.39474	7.05115e-06
NM_006856.2	ATF7	9.33374	0.00010634
NM_001282386.1	IDH1	9.29488	0.00182731
NM_001173482.1	CRBN	9.25624	0.00782898
XM_006722502.1	CNDP2	9.25311	0.000237415
NM_001135934.1	POSTN	9.24347	0.000270407
NM_001135248.1	MFAP2	9.14467	7.58041e-05
XM_005247977.1	PPP2R2C	9.13363	1.00624e-05
XM_005255439.2	TMEM159	9.10324	0.00531642
NM_001128916.1	TOMM40	9.09711	0.000826267
XM_006710802.1	ABCD3	9.06742	0.00211224
XM_006720001.1	DHRS2	9.06618	0.000622793
rna77695	ZNF468	9.03189	0.000356568
XM_005263374.1	LRBA	8.97028	0.00489255
NM_014281.4	PUF60	8.96993	6.56626e-06
NM_003503.3	CDC7	8.93111	0.00216282
NM_001287491.1	TET3	8.8692	0.00762878
XM_005266574.1	KATNAL1	8.85006	0.000707578
XM_005269147.2	NABP2	8.84948	0.00361179
XM_005260823.2	ZNF133	8.8399	0.000517752
NM_001252338.1	CDH4	8.79942	1.14828e-05
XM_006724065.1	MCM3AP	8.71636	0.00060933
NM_001005408.1	NEURL4	8.70035	0.000164181
XM_006721226.1	PDPR	8.68409	1.24105e-05
NM_001172420.1	EFHC1	8.6371	9.36865e-11
XM_005254147.2	DIS3L	8.62405	0.00189848
XM_005265743.1	PDGFRA	8.61924	0.00241277
XM_005257174.2	AZI1	8.59662	4.29874e-07
NM_001037164.2	ARL4A	8.59515	4.79617e-05
XM_005256043.1	DOK4	8.56585	0.00165164
XM_005260524.1	STAU1	8.54606	0.00496631
NM_003896.3	ST3GAL5	8.52268	0.00178265
NM_138334.3	JOSD2	8.48751	0.0058984
XM_006710688.1	PIK3CD	8.47206	5.48613e-07
NM_005453.4	ZBTB22	8.44059	0.000492088
NM_001257145.1	DDX11	8.43791	4.13171e-06
NM_203386.2	RNH1	8.42667	1.20772e-05
XM_006710949.1	USP48	8.41557	6.60545e-05
NM_145861.2	EDARADD	8.3923	0.000145714
NM_001278491.1	ANAPC15	8.38777	0.000144416
XM_005259394.1	C19orf40	8.34242	0.00147061
XM_006712330.1	SGOL2	8.3416	0.00422668
NM_001243784.1	PDE2A	8.34113	0.00299623
rna48620	BSCL2	8.28961	0.00157443
XM_006722177.1	BZRAP1	8.26791	0.00273034
NM_001098211.1	HRH1	8.26014	5.20777e-06
NM_016041.3	DERL2	8.23256	3.63743e-05
XM_006711611.1	NAV1	8.23223	0.000350505
XM_006717878.1	CALHM2	8.19356	0.00417528
XM_006712736.1	IL1R2	8.15624	0.00234157
XM_006718381.1	SLC39A13	8.14957	0.000217462
XM_006720263.1	GPR68	8.06999	0.00995966
NM_001018001.2	KAZN	8.03624	1.9629e-05
XM_005262088.1	AMOT	8.01229	0.000423801
NM_018972.2	GDAP1	8.0028	0.00527286
XM_005265442.1	ZNF35	7.99688	0.00217026
XM_005268985.1	SSH1	7.99283	0.00232188
XM_006715196.1	BAG6	7.97991	0.00766538
XM_006721431.1	AKAP10	7.97878	0.00497053
XM_005272173.1	SETX	7.97074	8.6872e-05
NM_003300.3	TRAF3	7.96559	6.12829e-07
NM_012095.4	AP3M1	7.94276	0.00339707
NM_001282643.1	SUSD1	7.91884	0.000739188
XM_005269920.1	FAM35A	7.91734	0.00383239
NM_152511.3	DUSP18	7.89891	2.59534e-07
XM_005254486.1	TRPM7	7.87531	0.00302805
rna86327	XIAP	7.85902	0.00251488
XM_006714633.1	PAM	7.85322	0.00325022
XM_005272686.2	CASK	7.85067	0.000673824
NM_080616.4	C20orf112	7.84413	1.70602e-05
XM_005263479.1	CASZ1	7.83797	0.00526142
NM_144579.2	SFXN5	7.83591	0.000466801
XM_006716096.1	BPGM	7.83047	1.95475e-07
NM_001109689.3	ZNF250	7.82623	7.04684e-05
NM_198893.2	ZNF160	7.81457	0.000116653
XM_005249033.1	MYLIP	7.81106	0.000162599
XM_005262394.1	DDX26B	7.77343	0.00131347
NM_022765.3	MICAL1	7.73347	7.15349e-05
NM_004397.5	DDX6	7.70794	0.00811186
NM_001258461.1	FASTK	7.70443	0.00251714
rna27334	PRPF4B	7.69199	0.00576865
rna82560	HPS4	7.68339	0.00448573
NM_198388.2	CACNA1G	7.67306	0.00781791
NM_023003.3	TM6SF1	7.66451	1.56716e-05
NM_001161726.1	PPP2R5C	7.64909	0.00193278
XM_005255506.1	UNKL	7.64612	0.00880111
XM_005264982.1	FLNB	7.62631	6.9493e-05
NM_001171201.1	UBAP1	7.6223	3.95593e-05
NM_052896.4	CSMD2	7.60209	0.00136663
NM_001256666.1	FAM193A	7.60178	0.000402029
XM_006717462.1	FRMD4A	7.59501	4.19604e-05
NM_203346.3	HDLBP	7.56842	0.00176665
NM_015185.2	ARHGEF9	7.56455	0.00435684
NM_001242496.1	FAM156A	7.54395	0.00157822
NM_001099220.1	ZNF862	7.54189	0.000281239
XM_005263768.1	SAP130	7.53483	0.000290534
NM_016569.3	TBX3	7.52667	8.71197e-05
XM_006723300.1	GRAMD1A	7.4871	0.000130298
XM_005266518.1	ZMYM2	7.48321	0.00570094
XM_005254273.2	GABPB1	7.47797	0.000105247
NM_001242862.1	PRKACB	7.4771	0.00854952
XM_006721648.1	TLK2	7.47137	0.00217908
NM_001142343.1	CMKLR1	7.46974	0.00381554
XM_006721352.1	HERPUD1	7.46833	0.000887374
NM_173636.4	WDR62	7.46749	0.00460529
NM_152581.3	MOSPD2	7.46492	0.00171246
XM_006718737.1	SYT12	7.46439	1.58411e-07
XM_005271174.1	LRP8	7.45956	0.00899832
NM_001243136.1	PELI3	7.45406	0.00234186
XM_005263711.1	MBD5	7.44358	0.00363528
NM_057166.4	COL6A3	7.43937	0.000137868
XM_006712808.1	HAT1	7.43804	0.00723919
NM_020879.2	CCDC146	7.43194	7.90246e-06
NM_001257360.1	AMPD2	7.43174	0.00655965
NM_057167.3	COL6A3	7.41212	2.80478e-06
XM_006720960.1	FLYWCH1	7.40963	0.000380859
XM_006716583.1	FAM49B	7.37123	1.08973e-05
NM_001127198.1	TMC6	7.36792	0.000905726
XM_006720011.1	PTPN21	7.36385	0.00454839
NM_005491.4	MAMLD1	7.34803	0.00279604
NM_001267040.1	JARID2	7.33533	0.00166878
NM_001145337.2	MDM2	7.31786	0.00656699
NM_001145106.1	FIBCD1	7.31332	8.44989e-06
XM_005268112.1	GPR68	7.29006	7.79927e-06
NM_032777.9	GPR124	7.28726	0.00372441
NM_006044.2	HDAC6	7.28361	0.000254724
NM_134445.3	CD99L2	7.27843	0.00669519
XM_005268625.1	AGAP2	7.25446	0.00248657
NM_001173982.1	CHST11	7.24729	5.19666e-07
NM_152879.2	DGKD	7.24279	0.00701645
XM_005250936.1	PHF20L1	7.23073	0.0014464
NM_004517.3	ILK	7.22012	0.00573321
XM_005273316.2	DYRK3	7.21306	0.00358274
NM_003069.4	SMARCA1	7.20566	0.00384828
NM_175839.2	SMOX	7.17283	1.29216e-06
NM_001271832.1	PPP2R4	7.1724	0.000105729
NM_001114.4	ADCY7	7.1718	0.00906515
rna30156	LYRM2	7.16417	8.44013e-05
XM_005252847.1	KIAA1549L	7.15624	0.000428326
XM_005245530.2	PIP5K1A	7.15545	0.00188005
NM_016649.3	ESF1	7.15215	0.00705821
XM_005271283.1	PSRC1	7.14681	0.000470225
XM_006718854.1	NTM	7.14283	0.00920708
NM_001170588.2	HHAT	7.08442	0.00980981
NM_001191322.1	GREM1	7.03959	0.00868784
NM_144603.3	NOXO1	6.99488	0.00824333
NM_004955.2	SLC29A1	6.98714	0.00018231
XM_005267490.1	FLRT2	6.98256	1.53813e-05
XM_006718177.1	DKK3	6.96911	0.000781956
XM_005266679.1	RTTN	6.96286	2.48168e-06
XM_005256964.1	RUNDC3A	6.95934	0.000307089
XM_005267423.2	PCNX	6.93879	0.000129205
NM_203390.2	RBM12B	6.93121	0.000556372
XM_006712422.1	GLI2	6.91992	0.00410893
NM_001198798.2	ASCC1	6.90087	0.000450654
rna26654	SLIT3	6.89688	2.39101e-07
XM_006713630.1	ITGB5	6.89466	0.000528749
XM_005256463.1	TOM1L2	6.89266	0.00342532
NM_006504.4	PTPRE	6.88317	0.0097582
NM_001007101.2	ZNF484	6.86261	0.00231019
NM_033388.1	ATG16L2	6.84222	0.0025103
XM_005257212.2	NAT9	6.83325	0.00136496
XM_005270893.1	NFYC	6.82957	0.001186
NM_001134776.1	KLC2	6.81882	8.64368e-07
NM_001281496.1	PHB	6.80864	0.000377473
NM_199070.1	NDUFAF3	6.8083	6.38578e-07
XM_005268395.1	ABLIM3	6.78434	0.000647625
NM_004723.3	ARHGEF2	6.77692	0.000529379
NM_017699.2	SIDT1	6.76689	0.00906601
NM_001195305.1	BBIP1	6.75757	0.00295686
NM_017581.3	CHRNA9	6.75284	3.08807e-05
XM_006712462.1	BAZ2B	6.7518	0.00909721
XM_005249670.1	AVL9	6.74849	0.000159489
NM_012216.3	MID2	6.74484	1.62909e-05
XM_005265810.2	PWWP2A	6.74379	0.00947389
XM_005270276.2	DLG5	6.73248	3.93926e-05
XM_006713591.1	GOLGB1	6.72146	6.39767e-05
XM_005263465.1	RERE	6.71767	3.13976e-06
XM_005267161.2	L3MBTL3	6.71046	7.47042e-06
NM_001032381.1	PQBP1	6.70077	0.0018082
XM_005263382.1	G3BP2	6.69519	0.000686707
NM_001288588.1	ZNF280D	6.69279	0.00284976
XM_006724225.1	TTLL1	6.68584	0.00182801
NM_001287215.1	AMD1	6.67436	0.000215721
XM_006712114.1	FAM161A	6.66782	0.00879696
NM_018092.4	NETO2	6.66549	0.00193052
NM_020848.2	KIAA1462	6.66136	0.00117205
XM_005270265.1	BTAF1	6.64797	0.00249809
XM_006718029.1	PCGF5	6.64591	0.00686922
NM_001003940.1	BMF	6.64341	0.00647445
NM_020436.3	SALL4	6.61928	0.00614868
NM_001033857.2	DCLRE1C	6.61569	0.00392296
NM_001130820.2	RABL5	6.61114	0.00365402
NM_183234.2	RAB27A	6.60959	0.00225074
NM_057159.2	LPAR1	6.60766	0.00210855
XM_006720440.1	GOLGA8A	6.59689	0.000412239
NM_175921.4	C5orf51	6.58999	1.15405e-05
NM_001284382.1	UBE2Q2	6.58456	7.71826e-05
XM_005252351.2	CELF2	6.58168	0.000680021
NM_001270.2	CHD1	6.56999	0.00826959
NM_001199054.1	CDIP1	6.56367	4.65389e-05
NM_138432.2	SDSL	6.56199	0.00130247
XM_005260667.1	MACROD2	6.55667	0.0020641
XM_005256564.2	MPRIP	6.55516	0.000370921
XM_005266165.2	GOLGA3	6.53974	0.000289618
NM_153322.2	PMP22	6.53647	0.000525886
NM_020826.2	SYT13	6.52499	0.00138759
XM_005256943.1	BAIAP2	6.51394	0.00644658
NM_001134876.1	C14orf80	6.50646	0.00817978
XM_006718442.1	MARK2	6.49704	1.70204e-05
XM_006722279.1	CCDC57	6.4868	4.58066e-05
NM_001010846.2	SHE	6.48436	0.000414339
NM_198830.1	ACLY	6.4684	0.0045476
NM_001193524.1	FAM65A	6.46691	1.86622e-05
XM_005264035.1	IL1RL2	6.46177	0.000489818
XM_006713550.1	TMCC1	6.45822	0.0097059
NM_014728.3	FRMPD4	6.4532	0.000577417
NM_006089.2	SCML2	6.45142	0.000247401
XM_005269218.1	FMNL3	6.45103	0.000201365
XM_005260805.1	PCED1A	6.44009	0.00968349
XM_005245851.1	AHDC1	6.42634	0.00470291
XM_005270085.1	TCF7L2	6.4161	0.00926756
NM_001289068.1	HELLS	6.41304	0.00162223
XM_006711019.1	TNFRSF14	6.40988	0.00185906
NM_133265.2	AMOT	6.40691	0.00453649
XM_005250566.1	ZSCAN21	6.40284	0.00374271
XM_006718561.1	MYO7A	6.3963	0.00845402
XM_006715522.1	PLEKHG1	6.38426	0.00135389
XM_005264143.1	ZNF513	6.37956	0.00182709
XM_005247262.1	ZBTB38	6.36191	0.00017114
NM_001286665.1	POSTN	6.35947	0.00761521
XM_006715509.1	ERMARD	6.35107	3.17343e-05
XM_005265841.2	RNF44	6.34983	0.000939079
rna74063	SNAPC2	6.34956	0.00793086
NM_138768.2	MYEOV	6.34356	0.00473899
NM_001145049.1	GPN1	6.33907	0.000399336
NM_030637.2	DDHD1	6.33883	0.00092892
NM_014956.4	CEP164	6.32724	5.28375e-07
NM_001131024.1	PEX5	6.32288	0.000708763
XM_005269179.1	SLC41A2	6.31878	0.00666174
NM_052963.2	TOP1MT	6.31697	8.02288e-06
XM_005264316.1	LTBP1	6.31563	0.00529654
XM_006718702.1	PICALM	6.30929	2.55816e-06
NM_203296.1	TRIM7	6.30535	1.26973e-06
NM_181504.3	PIK3R1	6.29131	0.000609697
NM_001002759.1	SFR1	6.26139	0.0066127
XM_005273260.1	TTC13	6.26123	0.000800629
rna12980	FKBP7	6.2571	0.002737
XM_005258160.1	RNMT	6.23989	0.000883997
XM_006720116.1	MLH3	6.23829	5.99046e-06
XM_006718618.1	PPP6R3	6.22841	0.000270792
XM_005250839.1	DENND3	6.22705	5.67532e-05
XM_006721033.1	SH2B1	6.22022	0.00501942
NM_001143824.1	SLC38A4	6.20091	0.00393863
NM_005110.2	GFPT2	6.2009	0.00142699
NM_001130032.1	ZNF562	6.18953	0.00191187
XM_005271835.2	RASSF4	6.187	0.00157303
NM_012459.2	TIMM8B	6.1846	0.000194477
NM_001136530.1	SERPINE2	6.16977	0.00286189
NM_001166358.1	SHMT2	6.16233	0.000104313
rna51300	ZBTB44	6.15497	0.00249457
NM_001166345.1	MDFIC	6.15303	0.000241785
XM_006721321.1	CBFB	6.15279	0.000970029
NM_001136575.1	LANCL1	6.14755	0.00196403
NM_001270698.1	ARHGAP12	6.13488	0.000241227
NM_001286512.1	SLC35B2	6.12894	0.00743283
NM_001190737.1	NFIB	6.12582	4.83842e-05
NM_016479.4	SHISA5	6.10858	6.12373e-05
NM_182946.1	NIN	6.10589	0.000859425
NM_001185118.1	MYNN	6.10381	0.000190985
NM_144497.2	AKAP12	6.09474	2.85308e-06
XM_006720949.1	NAA60	6.08844	0.0073925
XM_005276752.2	VPRBP	6.08108	0.000334857
XM_005266822.2	NCOA7	6.07972	0.000756142
XM_005267035.2	MTRF1L	6.07688	0.00626928
NM_203404.1	AMPD2	6.07286	0.00623117
NM_018191.3	RCBTB1	6.07211	4.03769e-05
XM_005263345.2	DDX60L	6.07118	1.5088e-05
NM_007203.4	PALM2-AKAP2	6.05956	0.00659212
XM_005269630.2	CPEB3	6.04166	0.000987869
XM_005253909.1	PRKAB1	6.02971	0.00765894
XM_006716080.1	RFC2	6.01193	0.00667519
NM_006195.5	PBX3	6.00152	0.00902881
NM_133459.3	CCBE1	5.99869	0.00062591
NM_003426.3	ZNF74	5.99648	9.87335e-06
XM_006711924.1	MTHFD2	5.9899	0.00455789
NM_021138.3	TRAF2	5.98524	2.8067e-05
XM_005245001.1	POGZ	5.98306	6.84301e-05
XM_006719950.1	LIG4	5.9822	0.00485039
NM_001190789.1	NCF2	5.9792	0.00647111
NM_020760.1	HECW2	5.9788	0.000669094
XM_005274536.1	MID1	5.9748	0.00619935
XM_005272660.2	KDM6A	5.96222	0.00910207
NM_001193460.1	MSRB3	5.95756	4.16644e-05
XM_005248159.1	ANAPC4	5.9516	0.00205928
XM_005254899.1	ISG20	5.9502	0.000701668
XM_005266061.2	NSMF	5.94999	0.000786896
NM_001278708.1	PSMD2	5.94394	0.00181306
XM_006714508.1	SEMA5A	5.94333	0.000280182
XM_005268421.2	NR3C1	5.94237	0.0020963
NM_001282143.1	NLRX1	5.94117	0.00458698
NM_014647.3	KIAA0430	5.93974	0.000454462
NM_020912.1	FLYWCH1	5.92913	1.22423e-07
XM_005263073.2	USP53	5.91477	0.000972738
XM_006713552.1	TMCC1	5.91416	0.00100475
XM_005260770.1	EBF4	5.90937	0.00161098
NM_001184728.2	PIGT	5.90523	0.000557041
NM_001127666.1	GSN	5.89755	0.00312709
XM_005255132.1	FBXL16	5.89547	0.00398978
XM_006710570.1	NPHP4	5.88886	0.00689999
rna37309	LOC100132891	5.88456	0.00328902
NM_001130976.1	DYSF	5.87793	0.0049893
NM_001284233.1	GTDC1	5.87364	0.00463968
XM_005260586.1	TOX2	5.87249	0.00367002
NM_001258276.1	TMEM200A	5.86951	0.00212979
rna60059	MOK	5.85661	0.00644447
XM_005270659.1	MAST2	5.85008	0.00716054
NM_001214906.1	ZNF48	5.84788	0.000758871
NM_001271864.1	KLHDC8A	5.83618	5.62953e-05
XM_005248446.2	MARVELD2	5.83281	0.000792669
NM_014665.3	LRRC14	5.83118	0.00218413
XM_006723135.1	CCDC9	5.82624	0.00645739
NM_001126132.1	TNNT1	5.82588	0.000653492
XM_005255766.1	CDH11	5.82505	0.00314146
XM_006717039.1	CIZ1	5.81718	0.00520182
XM_005249011.1	BRPF3	5.80602	0.00384347
XM_006723983.1	POFUT2	5.80263	0.00906607
XM_005268206.1	ELMSAN1	5.79999	3.69973e-05
NM_022898.2	BCL11B	5.79085	0.00849743
NM_001126050.1	HDGF	5.78837	0.000808535
NM_001003801.1	SMARCD3	5.78421	0.00297176
NM_018426.1	TMEM63B	5.78095	0.00058657
NM_001024943.1	ASL	5.77221	0.00601374
NM_152526.5	PARD3B	5.76571	0.00925161
XM_005268783.2	ZNF385A	5.76193	0.00845283
XM_005270211.2	SLC25A28	5.74539	0.00698747
rna5652	THBS3	5.73217	0.00374863
XM_005277443.2	PDE4DIP	5.73135	0.0065487
NM_014302.3	SEC61G	5.71986	0.00627411
rna71404	PGS1	5.71478	0.0016413
XM_005264282.1	FOXN2	5.70953	0.00316056
XM_006714086.1	SLC9B2	5.68693	0.000969354
rna16695	RBM5	5.683	0.0018585
NM_018401.1	STK32B	5.67428	0.00156887
NM_031427.3	DNAL1	5.67256	5.00837e-05
XM_006712971.1	METTL6	5.67254	0.00252095
NM_001164385.1	STAU2	5.66088	0.0053725
XM_006724425.1	TRABD	5.64825	0.00482316
XM_005264360.1	KRCC1	5.646	0.00453108
NM_153816.3	SNX14	5.63874	0.00110453
NM_001097638.2	FUT2	5.62758	0.00981921
NM_181453.3	GCC2	5.62558	0.00447904
NM_025251.1	ARHGAP39	5.61797	0.000203692
rna16679	MST1R	5.60577	5.4735e-06
NM_033407.3	DOCK7	5.60419	0.000193544
NM_138787.3	C11orf74	5.59071	0.00293627
NM_001252021.1	TOR2A	5.58458	0.00376241
XM_005264788.1	RBM6	5.54161	1.53091e-05
NM_016134.3	CPQ	5.53744	0.00595517
NM_001206974.1	DHPS	5.53737	0.00344048
NM_007022.3	CYB561D2	5.53727	0.000140483
XM_006710881.1	LRP8	5.53664	3.54591e-05
XM_006719188.1	MPHOSPH9	5.53634	0.00666609
NM_003078.3	SMARCD3	5.5251	0.000144987
NM_153717.2	EVC	5.51553	0.00319649
rna55618	AACS	5.51198	0.000846839
XM_006714467.1	NIPBL	5.5119	0.00439781
NM_145231.3	EFCAB11	5.49577	3.25201e-05
XM_005252948.2	NUCB2	5.48766	0.00610039
NM_001199207.1	GTF2IRD1	5.48626	0.00412645
XM_005256921.1	GJC1	5.48454	3.0892e-05
XM_006713654.1	AMOTL2	5.48425	0.0008219
NM_001243891.1	TPD52L2	5.4814	0.00585713
XM_005271935.1	PPIP5K2	5.46615	2.03432e-05
NM_001145365.1	ZNF652	5.46331	0.00112703
NM_145306.2	C10orf35	5.45708	0.00022333
NM_001127464.1	ZNF469	5.45295	0.0002977
XM_005267597.2	RAB15	5.45206	0.00433858
NM_000212.2	ITGB3	5.4496	1.44541e-05
XM_006720634.1	GOLGA6L4	5.4422	0.00188513
NM_001203250.1	ZNF20	5.43967	1.67313e-05
XM_006713788.1	HPS3	5.43353	0.00156437
NM_004945.3	DNM2	5.43112	6.31079e-06
NM_020871.3	LRCH2	5.42994	0.00124809
XM_005247917.1	DZIP3	5.42614	0.000738631
NM_001128911.1	PCBP2	5.41731	0.000423462
NM_001204090.1	COX16	5.41323	0.00325842
XM_005248973.1	GLTSCR1L	5.40886	0.00112096
XM_005251492.1	CNTLN	5.39216	0.00794753
XM_005269715.1	ANK3	5.38995	2.62837e-05
XM_006723186.1	ZNF404	5.38793	0.000286007
XM_006724507.1	RPS6KA3	5.38748	0.000110788
NM_001287604.1	ZBTB17	5.3814	0.00437721
XM_006722271.1	RAB40B	5.36826	0.00213178
XM_005253385.1	C1RL	5.35457	0.00367041
XM_006712869.1	MAP4K4	5.35411	0.000227786
NM_001282388.1	ITGB6	5.34403	0.00623837
NM_003150.3	STAT3	5.3417	0.00834745
NM_001146108.1	PTGR1	5.3282	0.00145237
rna14621	RAB17	5.3104	0.0029671
XM_006716137.1	CALD1	5.30155	0.00273918
NM_198310.3	TTC8	5.28725	0.00100482
NM_001111309.1	PDE4A	5.26761	0.0011358
XM_006722829.1	RFX1	5.26515	0.0032491
XM_005249543.1	INSIG1	5.25491	0.000108535
NM_001144757.1	SCG5	5.25368	2.99754e-07
NM_001172477.1	RRM2B	5.24613	0.000750583
rna52046	LOH12CR1	5.23982	0.00231791
NM_001270450.1	UBE3B	5.23936	0.00693132
NM_133644.3	GTPBP3	5.238	0.00457917
rna17143	SLMAP	5.23264	0.000904132
NM_001261439.1	ETV4	5.22296	6.44344e-07
XM_005259472.2	SH2D3A	5.21184	0.00974339
XM_006721762.1	UNC13D	5.19223	0.000284566
XM_005265619.1	PSMD6	5.19069	0.00296019
NM_003811.3	TNFSF9	5.18067	0.00137192
NM_001142423.1	MORF4L2	5.17631	0.00439761
XM_005263211.2	ARSJ	5.17608	0.000259072
XM_005249572.1	NOD1	5.15635	0.00340647
XM_005260491.1	RPN2	5.15571	0.00844904
NM_001278516.1	MDM4	5.15338	0.00187432
XM_006717118.1	NCBP1	5.15123	0.00485147
NM_001100119.1	XRCC3	5.14349	6.66645e-05
XM_006717984.1	LRRC27	5.11985	0.00742877
XM_005247691.1	SENP2	5.11485	0.00715616
NM_001142414.1	CRCP	5.11118	0.00997741
NM_005397.3	PODXL	5.10281	3.89859e-07
NM_001024912.2	CEACAM1	5.09731	0.00838434
NM_001243777.1	CEP57	5.09292	0.00444483
NM_013322.2	SNX10	5.08979	0.00827146
XM_005247806.1	CEP70	5.07718	0.0068261
NM_207334.2	FAM43B	5.0585	7.24678e-05
XM_005269506.1	ZFYVE27	5.0538	0.000435574
XM_006711270.1	GBA	5.05329	0.00112277
NM_001042479.1	GEMIN8	5.04758	0.000508578
NM_007282.4	RNF13	5.04356	0.00423869
NM_198794.2	MAP4K5	5.03865	0.00355054
XM_006722141.1	CNTNAP1	5.0277	0.00842863
NM_001256183.1	ANKRD11	5.01929	0.000204097
NM_024838.4	THNSL1	5.002	8.90758e-05
XM_005250243.1	ZKSCAN5	4.99919	0.00023689
NM_014811.3	PPP1R26	4.97291	0.000867035
NM_020528.2	PCBP3	4.96963	0.0005843
XM_006722991.1	CLASRP	4.95794	0.00407712
NM_002189.3	IL15RA	4.95614	8.73431e-05
NM_014910.4	ZNF507	4.9403	0.0015135
XM_006715582.1	FAXC	4.93418	0.00967625
NM_000089.3	COL1A2	4.92387	0.00166653
XM_006714111.1	PPM1K	4.92097	9.18046e-05
NM_001267594.1	SENP1	4.89806	0.00234855
XM_006714160.1	TRIM2	4.89418	0.00528092
XM_005261683.1	ZMAT5	4.89179	0.00696042
NM_001629.3	ALOX5AP	4.89109	0.00141774
XM_005245848.1	AHDC1	4.88938	0.00579991
XM_005256953.1	LEPREL4	4.87878	0.000165436
XM_005269742.1	ANXA11	4.87618	0.0011343
NM_175040.3	ST6GALNAC4	4.87574	0.00700003
XM_005265599.1	SLC4A7	4.83913	9.23553e-05
XM_005256543.1	RAP1GAP2	4.83878	0.00246122
NM_001114753.2	ENG	4.83786	8.96252e-07
NM_005328.2	HAS2	4.83081	0.00166303
XM_006710958.1	NBPF3	4.82614	0.00593425
NM_000883.3	IMPDH1	4.81775	0.00398707
NM_001166693.1	AFF1	4.81574	0.00208167
NM_000678.3	ADRA1D	4.8145	7.45425e-05
XM_005256160.2	FAM192A	4.80157	0.0042678
XM_006718395.1	ATG13	4.79914	0.00199596
XM_006714560.1	DMXL1	4.79678	0.000950156
NM_032849.3	MEDAG	4.75266	7.38575e-05
XM_006717433.1	SEPHS1	4.74977	0.00121056
NM_001031714.3	INF2	4.74424	0.0033706
NM_003898.3	SYNJ2	4.744	0.000162182
NM_212557.3	AMTN	4.72584	0.00999893
XM_005245422.1	PAPPA2	4.72534	0.000579119
XM_005246937.2	CFLAR	4.71945	0.00197403
XM_005266497.1	RBM26	4.71849	0.000649117
XM_006716092.1	CASD1	4.71499	0.00229559
NM_001004439.1	ITGA11	4.71017	0.00140174
rna4351	AP4B1	4.68521	0.000573321
NM_001242920.1	PLTP	4.68398	0.000605309
NM_001792.3	CDH2	4.6834	0.00728853
NM_033183.2	CGB8	4.67992	0.00196147
XM_005256121.1	TERF2	4.67868	0.00803319
NM_001001419.1	SMAD5	4.66817	0.00619426
NM_004458.2	ACSL4	4.66052	0.00250873
XM_006718891.1	GRAMD1B	4.63581	0.00349942
XM_005252126.1	NAA35	4.62944	0.00654455
NM_033215.4	PPP1R3F	4.62417	0.00634809
NM_001242757.1	SLC22A31	4.61999	0.0052458
NM_001126181.1	NRGN	4.60715	0.000215121
NM_001110354.1	ZP3	4.6066	0.00158671
NM_138461.3	TM4SF19	4.59664	0.00267057
NM_172219.2	CSF3	4.58942	4.91338e-07
NM_014714.3	IFT140	4.58149	0.000275994
NM_080862.1	SPSB4	4.57599	0.000179168
XM_005251496.1	UBE2R2	4.56935	0.000879425
NM_005251.2	FOXC2	4.56137	0.00128097
NM_004630.3	SF1	4.54863	0.00475081
NM_014735.4	JADE3	4.54595	0.00976961
NM_001146696.1	KDM4C	4.54097	0.00406664
NM_032663.3	USP30	4.53716	6.42451e-05
XM_005259794.2	ZNF431	4.5203	1.94763e-05
XM_005260497.1	ELMO2	4.51601	3.67455e-05
XM_005265315.2	PRKAR2A	4.514	3.60393e-05
NM_005098.3	MSC	4.50671	0.000778717
NM_032673.2	PCGF1	4.50457	0.00168514
NM_052905.3	FMNL2	4.50025	0.00202629
rna70292	FLJ44342	4.49843	0.00056556
rna68865	ARHGAP23	4.48797	0.00478577
NM_001144059.1	NTM	4.47665	0.000716095
XM_006723625.1	ZNF343	4.46437	0.000606699
NM_001448.2	GPC4	4.45945	3.46945e-07
XM_005255566.1	PRR14	4.43958	0.0044358
NM_001098209.1	CTNNB1	4.4383	0.000415368
NM_031483.5	ITCH	4.42677	0.000892047
XM_005253819.2	SH2B3	4.42218	0.00273667
NM_001017926.2	ZHX1	4.41373	0.0062854
NM_015559.2	SETBP1	4.37919	2.54036e-06
NM_001135726.1	HMBOX1	4.36456	0.000581728
NM_017542.3	POGK	4.36239	0.00121357
NM_001282116.1	RFX3	4.3364	0.00729327
NM_032039.3	ITFG3	4.32339	0.00981728
XM_005264351.1	MEMO1	4.31898	0.000775978
XM_005258043.2	RNF135	4.31372	0.00395029
XM_005255252.1	SEZ6L2	4.31096	0.00820482
XM_006712741.1	MLPH	4.27881	0.00420644
NM_153480.1	IL17RE	4.26037	0.00751312
NM_016625.3	RSRC1	4.25333	0.00899069
NM_000615.6	NCAM1	4.24259	0.0020147
NM_001287821.1	ZWILCH	4.23152	0.000773814
XM_006714516.1	CWC27	4.22962	0.00758476
NM_005761.2	PLXNC1	4.21803	0.00980999
XM_005259089.1	RCN3	4.17375	0.00121737
NM_022475.2	HHIP	4.166	0.000540076
XM_006724224.1	RHBDD3	4.16489	0.0020969
XM_006724364.1	SCARF2	4.15905	0.0076015
NM_020124.2	IFNK	4.09773	0.00459874
XM_006719486.1	VEZT	4.0925	0.00348632
XM_005257771.1	SPAG9	4.09054	0.00216533
NM_152715.3	TBCEL	4.084	0.00477064
NM_201430.2	RTN3	4.07833	0.00151444
NM_001242854.1	ARFIP2	4.07471	0.00931547
NM_001146289.1	LEPRE1	4.0385	0.000270216
NM_001288767.1	ARMC5	4.02457	0.0067849
XM_006715674.1	NACAD	4.01862	9.95663e-05
rna22752	HHIP-AS1	4.01374	0.00423323
NM_015689.3	DENND2A	4.0009	0.0097506
rna33883	MYH16	3.99982	0.000184173
XM_005274609.1	OFD1	3.99303	0.00313187
NM_032439.3	PHYHIPL	3.98941	0.00374608
NM_001127208.2	TET2	3.97743	0.00396349
NM_031461.5	CRISPLD1	3.97502	0.00683139
XM_005256337.2	CSNK1D	3.96519	5.21914e-05
NM_005282.2	GPR4	3.96444	2.8853e-05
NM_001957.3	EDNRA	3.93428	9.74012e-05
NM_198951.1	TGM2	3.92565	0.00271874
NM_001099669.1	HIGD1A	3.90539	0.00662645
rna61591	SLTM	3.89826	0.00926767
XM_005267233.1	AKAP12	3.8928	9.96575e-06
NM_139055.2	ADAMTS15	3.87903	0.000997836
XM_006714587.1	AFF4	3.86297	0.00781225
NM_020351.3	COL8A1	3.8563	0.00194268
XM_005273310.2	OBSCN	3.84447	0.00125906
rna65585	SLC38A7	3.84115	0.00236866
NM_014787.3	DNAJC6	3.82102	0.000477198
NM_001128219.2	VGLL4	3.8204	0.000943908
NM_000138.4	FBN1	3.81075	9.36731e-07
NM_001270470.1	SOCS2	3.78618	0.00707388
XM_006721353.1	PIEZO1	3.77109	0.00776569
NM_014272.3	ADAMTS7	3.76447	4.50944e-06
NM_001018111.2	PODXL	3.76207	0.00367214
NM_033274.4	ADAM19	3.73893	2.7618e-10
NM_001271522.1	KCNMA1	3.73654	0.00848428
XM_006717856.1	AGAP6	3.72988	0.000137582
NM_207446.2	FAM174B	3.72554	0.00769778
NM_001288973.1	ADAM12	3.71745	0.00235055
NM_001257359.1	SAMD14	3.70763	0.00479976
XM_005259530.1	DAZAP1	3.7033	0.00798705
NM_001282334.1	HMHA1	3.70314	0.00259249
NM_014917.2	NTNG1	3.6999	0.00464973
rna33501	MAGI2-AS3	3.69772	0.00815142
XM_005268071.2	ZC3H14	3.67633	0.000914081
XM_005270387.1	PHTF1	3.67505	0.00699029
NM_024866.5	ADM2	3.67392	0.00387156
NM_001190388.1	GNE	3.66413	0.00364344
NM_001129891.1	FAM196B	3.65843	0.000323933
XM_005246653.1	ASNSD1	3.64497	0.00211291
XM_005256775.2	VAMP2	3.64408	0.00351785
NM_001199764.1	PTPRN	3.64343	0.00134548
NM_005766.3	FARP1	3.62453	0.00105756
NM_001143787.1	PPHLN1	3.59601	0.00726259
XM_005246088.1	USP40	3.59177	0.00672927
XM_005268773.2	B4GALNT1	3.58384	4.05521e-05
NM_005630.2	SLCO2A1	3.57364	2.90971e-08
NM_001185073.2	CLDN12	3.55528	0.000836809
NM_024943.1	TMEM156	3.5254	0.00329259
rna84853	FTSJ1	3.50608	0.00442847
NM_015150.1	RFTN1	3.49369	0.00075864
NM_170743.3	IFNLR1	3.48675	0.000326858
rna65248	CYLD	3.48665	0.000138722
XM_005246970.1	ORMDL1	3.48041	0.00206322
NM_001191.2	BCL2L1	3.47276	0.00045013
NM_004922.3	SEC24C	3.46956	0.00879082
XM_005268634.1	RHEBL1	3.46764	0.00435481
XM_005265733.2	DCUN1D4	3.46655	0.00826589
rna32731	POLM	3.46292	2.4918e-08
XM_005270836.1	INPP5B	3.44911	0.00959091
XM_005256299.1	TCF25	3.42866	0.0081697
NM_001202555.1	CD44	3.42419	0.000728954
NM_197956.3	NAIF1	3.42157	0.00295226
XM_005255375.1	RRN3	3.39915	0.00517655
NM_001980.3	STX2	3.39276	0.000234176
XM_006720403.1	TTBK2	3.38934	0.000439726
NM_000448.2	RAG1	3.38798	0.00462459
NM_001114107.4	PDLIM3	3.38731	0.00676097
XM_005270384.2	PHTF1	3.38047	0.00381672
XM_005268873.1	METTL1	3.36335	0.00494156
NM_001749.2	CAPNS1	3.35686	0.000116284
XM_005248002.1	WHSC1	3.33631	9.05741e-05
rna80525	APCDD1L-AS1	3.30983	0.00281995
XM_006722189.1	GOSR2	3.30837	0.000180784
XM_006722486.1	DYM	3.30217	0.00822299
NM_012162.3	FBXL6	3.29672	2.70566e-05
XM_005269219.1	FMNL3	3.29008	0.00249346
XM_005272548.2	NIPA2	3.28229	0.00830085
XM_006715698.1	POLM	3.27725	2.51581e-07
NM_001282955.1	PRMT5	3.27094	0.00358228
NM_015544.2	TMEM98	3.2691	0.00012879
NM_005099.4	ADAMTS4	3.26566	0.00952012
NM_000758.3	CSF2	3.26332	0.00388677
NM_203384.1	RNH1	3.24389	0.00109567
NM_014807.3	C2CD2L	3.23648	0.00157162
NM_001032396.2	PJA1	3.22774	0.00879315
NM_015428.1	ZNF473	3.21516	0.00511404
XM_005272043.2	EPB41L4A	3.21472	0.0016281
NM_004362.2	CLGN	3.19248	0.00963107
NM_004933.2	CDH15	3.18959	0.000704863
NM_001281502.1	FADS2	3.17794	0.00494633
rna59792	MEG3	3.17023	0.00275196
NM_001079675.2	ETV4	3.15633	0.000764347
XM_006715524.1	ARID1B	3.15513	0.00991141
NM_014742.3	TM9SF4	3.14937	0.00565015
XM_006710637.1	AGRN	3.13506	0.00690164
NM_001145658.1	RAP1GAP	3.13093	0.00192653
XM_006711138.1	IL24	3.12986	0.000509752
XM_006723452.1	PLA2G4C	3.12485	0.00185909
NM_004566.3	PFKFB3	3.11591	0.00021491
XM_006712740.1	MLPH	3.0937	8.73155e-07
XM_006712761.1	TTC21B	3.08171	0.00322669
rna45166	ZDHHC16	3.08074	0.00353816
XM_006721875.1	JUP	3.08032	0.00853914
NM_006329.3	FBLN5	3.07364	0.00598473
NM_002718.4	PPP2R3A	3.06863	0.00235652
XM_005247092.1	RNF13	3.05767	0.00495872
NM_006167.3	NKX3-1	3.04468	0.00480663
NM_001195478.1	TFG	3.01934	0.00807575
NM_006389.3	HYOU1	3.0066	0.0073992
XM_006714594.1	GTF2H2	3.0023	0.000120909
NM_006043.1	HS3ST2	3.00215	0.00609692
NM_001079802.1	FKTN	2.99495	0.00106876
NM_148912.2	ABHD11	2.99281	0.000941798
XM_006713742.1	ATP13A3	2.99145	0.00484773
XM_005245931.1	TMEM57	2.9831	0.007391
XM_006724171.1	TTC28	2.97095	0.00283034
NM_015551.1	SUSD5	2.96874	3.80264e-05
XM_005255957.1	ZFHX3	2.96351	0.000386888
NM_004385.4	VCAN	2.96103	0.000643593
NM_001257971.1	CTSL	2.95678	0.00665585
NM_002028.3	FNTB	2.95369	0.00242679
NM_001797.2	CDH11	2.94937	9.70406e-09
NM_032873.4	UBASH3B	2.94624	1.6235e-06
NM_001198535.1	OXR1	2.94206	0.00296154
XM_006719488.1	VEZT	2.93717	0.00435146
XM_006724426.1	LMF2	2.9214	0.00266509
NM_001256165.1	TMCO1	2.91174	0.00572637
NM_033510.1	DISP2	2.90484	7.85577e-05
rna85242	KLF8	2.90462	0.00978912
NM_199170.2	PMEPA1	2.88912	2.86591e-05
NM_173564.3	NYAP1	2.88888	0.000814343
NM_002314.3	LIMK1	2.88079	0.00103103
XM_005271298.2	RTCA	2.87776	0.00127811
NM_005112.4	WDR1	2.87263	0.00403534
NM_194318.3	B3GALTL	2.8725	0.0051894
XM_005249371.1	ZNF165	2.85835	0.00290129
NM_000034.3	ALDOA	2.85	0.00340178
NM_001144925.2	MX1	2.84864	0.00768459
XM_005273125.1	LBR	2.8433	0.000408444
NM_001018004.1	TPM1	2.83582	0.00401494
XM_005260601.2	DPM1	2.83169	0.00255856
NM_001011658.3	TRAPPC2	2.8205	0.000950986
NM_014243.2	ADAMTS3	2.81617	0.000282026
rna59356	FLRT2	2.81119	0.00279107
NM_001172437.1	PEG10	2.79459	0.0021838
NM_002153.2	HSD17B2	2.78351	4.17661e-05
NM_001178075.1	ASNS	2.77444	0.00649535
rna73409	CIRBP	2.76951	0.00933102
NM_006762.2	LAPTM5	2.76737	3.66975e-06
NM_014951.2	ZNF365	2.76423	0.00549352
NM_014981.1	MYH15	2.76368	0.00773987
NM_178581.2	HM13	2.74092	0.00126683
NM_003020.3	SCG5	2.73908	0.00431429
XM_005263657.2	SPOPL	2.71116	0.00493704
XM_006711608.1	NAV1	2.70594	1.82523e-06
NM_021116.2	ADCY1	2.7059	0.00368843
XM_005247671.2	ARHGAP31	2.70229	5.90217e-05
NM_024741.2	ZNF408	2.69812	0.00940651
NM_001257291.1	SLC9A7	2.67566	0.00231084
XM_006721909.1	MAP3K3	2.67544	0.000133045
NM_021822.3	APOBEC3G	2.66597	0.0011469
NM_017901.4	TPCN1	2.66457	0.00201579
NM_014342.3	MTCH2	2.65639	0.00392942
NM_004613.2	TGM2	2.65403	8.70324e-05
NM_152372.3	MYOM3	2.65005	2.81495e-05
NM_024569.4	MPZL1	2.63885	0.00122994
NM_000093.4	COL5A1	2.62908	5.99743e-05
NM_003855.3	IL18R1	2.62856	0.00862101
NM_018476.3	BEX1	2.62745	0.00478523
NM_001243248.1	NPRL3	2.62506	0.00159786
NM_001206567.1	IFI16	2.62456	0.00215592
NM_001122824.1	TACC1	2.60917	0.0019576
NM_178580.2	HM13	2.5898	2.58397e-05
XM_006714764.1	ABLIM3	2.57776	0.00735703
XM_006718697.1	GDPD5	2.57732	3.11636e-05
NM_002531.2	NTSR1	2.57676	6.62195e-07
XM_006724217.1	APOL2	2.57285	0.00964763
XM_005265352.2	PTPRG	2.56789	0.00108172
NM_004126.3	GNG11	2.56409	0.000134314
NM_004994.2	MMP9	2.55945	2.12154e-06
XM_005261792.2	MICALL1	2.55702	0.00743524
NM_003627.5	SLC43A1	2.55653	0.00392302
XM_006718598.1	ANO1	2.54679	0.00362171
NM_201632.3	TCF7	2.54209	2.20652e-05
XM_006711062.1	CDK11B	2.53749	0.00347152
XM_005270169.2	BICC1	2.53165	0.00182833
NM_001253845.1	ADM2	2.51982	0.00206173
NM_012194.2	KIAA1549L	2.51536	5.6441e-06
XM_005263892.2	FAHD2B	2.51249	0.0015118
NM_022768.4	RBM15	2.50899	0.00665947
NM_001008529.1	MXRA7	2.50332	0.00323052
XM_006710824.1	NMNAT1	2.48932	0.00540357
NM_001177801.1	RANGRF	2.46914	0.00284227
XM_006723219.1	SPRED3	2.46554	3.87644e-05
NM_002421.3	MMP1	2.45972	0.00308114
NM_152644.2	FAM24B	2.45607	0.00494056
NM_133642.3	LARGE	2.45004	0.00095943
NM_020160.2	MEIS3	2.44212	0.00763199
NM_001010898.2	SLC6A17	2.43373	0.000386859
NM_021615.4	CHST6	2.43178	0.000482428
XM_005247466.2	MBNL1	2.41699	0.00775786
NM_001099289.1	SH3RF3	2.41058	6.42443e-07
NM_003737.3	DCHS1	2.40622	0.00591216
XM_005248542.1	PIK3R1	2.40384	0.00963199
NM_032122.4	DTNBP1	2.39345	0.0050121
NM_006988.3	ADAMTS1	2.37692	4.65793e-08
NM_001129.4	AEBP1	2.37446	2.53121e-05
rna18736	COPB2	2.3744	0.00762135
rna60291	MAFIP	2.3735	0.00268819
XM_005254892.2	ANPEP	2.37313	3.39382e-05
XM_005268330.1	TFDP1	2.36715	0.00478717
NM_004557.3	NOTCH4	2.36311	0.000740733
NM_006795.3	EHD1	2.3493	0.000143991
NM_019112.3	ABCA7	2.3479	0.000527839
XM_006719868.1	BORA	2.344	0.00528505
NM_003714.2	STC2	2.33794	0.00348162
XM_005271481.1	SIK3	2.33323	0.00147106
NM_006850.3	IL24	2.33112	9.08581e-07
NM_001258311.1	PGBD5	2.30947	0.00182886
NM_001278785.1	ZNRD1	2.30902	0.00011524
NM_001142327.1	DMTF1	2.30133	0.00125934
NM_001281437.1	ADRM1	2.29912	0.0031108
NM_004591.2	CCL20	2.29691	0.000791346
NM_017452.2	STAU1	2.29327	0.00836015
NM_001276436.1	KCNJ15	2.28811	4.71091e-06
NM_015513.4	CRELD1	2.27632	0.0010783
NM_018891.2	LAMC2	2.27442	0.000368684
NM_014686.3	KIAA0355	2.2655	0.00390659
NM_000602.4	SERPINE1	2.26127	6.67104e-08
XM_006714273.1	PDGFC	2.26007	0.00303872
NM_001171628.1	VEGFA	2.25691	0.00106708
NM_003484.1	HMGA2	2.2564	1.21918e-05
NM_152888.1	COL22A1	2.25269	0.00384076
NM_007042.4	RPP14	2.24875	0.00840241
XM_005251866.1	RABGAP1	2.2471	0.00585444
NM_005166.3	APLP1	2.24628	0.00430893
NM_001144012.2	TMX2	2.24573	0.000256725
NM_001288984.1	SDAD1	2.23801	0.00131918
NM_002526.3	NT5E	2.23728	1.27811e-05
NM_181712.4	KANK4	2.23548	0.00318298
NM_004598.3	SPOCK1	2.23381	0.000131851
NM_001145794.1	ANTXR2	2.2286	2.38072e-05
NM_005605.4	PPP3CC	2.21993	0.00691214
NM_001012279.2	SOGA3	2.21282	3.30676e-05
XM_006710703.1	ZNHIT6	2.19887	0.00103441
NM_001164097.1	VCAN	2.18725	0.00014853
NM_153266.3	TMEM151A	2.18172	0.00245114
NM_024044.3	SLX1B	2.17732	5.81184e-06
NM_001038.5	SCNN1A	2.16738	0.00417709
NM_032229.2	SLITRK6	2.16723	2.67357e-05
NM_006288.3	THY1	2.1664	7.71994e-05
XM_006712392.1	PSD4	2.16598	0.00541631
NM_002247.3	KCNMA1	2.16586	2.14368e-07
NM_005909.3	MAP1B	2.16049	4.43353e-05
NM_001164460.1	STEAP1B	2.15492	0.00933927
NM_004460.2	FAP	2.15319	3.92976e-07
NM_001024736.1	CD276	2.14577	0.00794381
NM_003483.4	HMGA2	2.14016	7.58786e-10
NM_003364.3	UPP1	2.13585	0.00719704
NM_003179.2	SYP	2.13103	0.00292286
rna55669	FZD10-AS1	2.11611	0.00155025
NM_031892.2	SH3KBP1	2.11501	5.80192e-05
NM_020689.3	SLC24A3	2.10935	0.000594275
XM_005253434.1	PTHLH	2.10497	0.00401005
rna65364	MT1L	2.10163	3.15359e-05
NM_032246.4	MEX3B	2.09849	0.000499959
NM_052839.3	PANX2	2.09846	1.79742e-05
NM_001143668.1	AMIGO2	2.07934	0.00193505
XM_005267683.2	MAP3K9	2.07279	0.00542926
NM_030915.3	LBH	2.07147	3.07216e-06
NM_030777.3	SLC2A10	2.06807	1.40885e-07
NM_020182.4	PMEPA1	2.06644	6.43587e-05
NM_001004722.3	NCK2	2.0619	0.000832741
XM_006718855.1	NTM	2.05257	2.51132e-06
NM_004402.3	DFFB	2.05254	0.00588402
NM_022044.2	SDF2L1	2.04251	0.00141927
XM_005260831.1	NRSN2	2.03741	0.00812453
NM_052854.3	CREB3L1	2.03576	0.00118844
XM_005267235.1	AKAP12	2.02996	0.00396275
NM_018012.3	KIF26B	2.02372	0.00158918
NM_001282167.1	PORCN	2.01014	0.00963575
XM_005246402.1	FN1	2.00449	1.16196e-05
NM_153360.1	APCDD1L	2.00336	0.000205467
NM_001024666.2	SH3KBP1	1.99963	0.00361774
NM_080820.4	DTD1	1.99917	0.00267758
XM_005260009.1	WIZ	1.99155	0.00768235
XM_005267085.1	PTPRK	1.97802	0.00146216
NM_004267.4	CHST2	1.9695	6.41802e-06
NM_025218.2	ULBP1	1.96542	0.00227697
NM_173216.2	ST6GAL1	1.96204	0.00036085
NM_001037160.2	CYS1	1.96186	0.000321491
rna34021	TAF6	1.95776	0.00179429
NM_001282666.1	MICAL2	1.95716	2.3032e-05
NM_032415.5	CARD11	1.95617	1.94854e-06
NM_001130996.1	HMGCR	1.95511	0.000761416
XM_005248119.2	ATP10D	1.95251	0.00300286
XM_005255623.1	ITFG3	1.94624	0.000117547
NM_013231.4	FLRT2	1.93738	1.57317e-07
XM_006714127.1	EIF4E	1.92508	0.00696847
NM_033655.3	CNTNAP3	1.92137	0.00370648
NM_005250.2	FOXL1	1.92117	0.000122895
NM_181847.4	AMIGO2	1.91784	0.000145486
NM_001198812.1	MSANTD3-TMEFF1	1.90078	0.000798116
NM_015111.1	N4BP3	1.89929	0.000376023
NM_033446.2	MVB12B	1.89807	3.76769e-05
rna67845	MEIS3P1	1.89489	0.00120072
NM_005429.3	VEGFC	1.89118	6.15942e-07
NM_021158.3	TRIB3	1.89065	0.000638917
NM_002844.3	PTPRK	1.89034	6.18993e-08
XM_005267046.1	ERMARD	1.88758	0.00477401
NM_001343.3	DAB2	1.88601	2.1124e-05
NM_152523.2	CCNYL1	1.87606	0.00621865
NM_015077.3	SARM1	1.87394	0.0012657
XM_006719726.1	LOC102724147	1.86766	0.00161843
NM_000930.3	PLAT	1.86604	0.00279847
NM_197941.2	ADAMTS6	1.8657	0.00089326
NM_001744.4	CAMK4	1.86353	0.00115926
NM_001127192.1	CNBP	1.86304	0.00605275
NM_001104590.1	SLFN11	1.86198	0.00891485
NM_016582.2	SLC15A3	1.85954	0.000548647
NM_001193544.1	ANXA6	1.85808	8.0525e-05
NM_000960.3	PTGIR	1.8546	0.000671372
NM_016577.3	RAB6B	1.85121	0.00629967
rna13076	DNAJC10	1.83781	0.00164635
NM_005723.3	TSPAN5	1.83732	0.000557789
NM_000088.3	COL1A1	1.82937	8.57722e-05
rna84482	SAT1	1.82895	3.00177e-06
NM_003812.3	ADAM23	1.82725	0.00921036
NM_001819.2	CHGB	1.82441	0.0013483
XM_005263379.1	SEC24D	1.82099	0.0075948
XM_005246400.1	FN1	1.81749	1.26588e-05
XM_005260774.1	TRIB3	1.8129	0.00216699
NM_199461.2	NANOS1	1.81116	0.000492081
XM_005266045.2	KBTBD11	1.80394	0.00910702
NM_006041.1	HS3ST3B1	1.80064	0.00570647
NM_004454.2	ETV5	1.80036	9.30084e-06
XM_005268837.1	AMIGO2	1.78742	4.17096e-07
NM_005347.4	HSPA5	1.78278	0.00115281
NM_198965.1	PTHLH	1.76612	0.00233818
NM_001197294.1	DPYSL3	1.76591	0.00281137
NM_016522.2	NTM	1.75578	0.000529232
NM_017449.3	EPHB2	1.7524	1.65029e-05
NM_001286780.1	ANTXR2	1.74134	0.000896799
rna59646	LINC00341	1.73983	0.003215
NM_144489.3	RGS3	1.73554	0.000155674
NM_000516.4	GNAS	1.73311	0.00917454
NM_004530.4	MMP2	1.73049	1.05817e-05
NM_022739.3	SMURF2	1.72381	1.73942e-06
XM_006713714.1	ARHGAP31	1.7233	0.00572883
NM_003392.4	WNT5A	1.72081	0.00672227
NM_022166.3	XYLT1	1.71719	0.000172867
NM_006042.1	HS3ST3A1	1.7104	0.00388461
NM_001286706.1	UFM1	1.70785	0.00213007
XM_005260152.1	OLFM2	1.70225	0.00699234
NM_001849.3	COL6A2	1.70143	0.00473333
rna53481	MMP19	1.68092	0.000131774
XM_006724600.1	TRO	1.67745	1.34246e-05
NM_203394.2	E2F7	1.66886	0.000925746
XM_005258635.1	ERCC1	1.66554	0.00520914
XM_006719019.1	WNT5B	1.65948	0.00107029
NM_153824.2	PYCR1	1.65576	0.00124962
XM_005246409.1	FN1	1.65204	1.37768e-08
XM_006718390.1	CD44	1.63091	0.00167346
NM_000600.3	IL6	1.62923	0.00161778
NM_000428.2	LTBP2	1.62731	1.28406e-08
NM_005562.2	LAMC2	1.62038	0.00404484
NM_018004.1	TMEM45A	1.61958	0.00805173
NM_014751.5	MTSS1	1.61794	0.00011421
NM_001144942.1	RAB34	1.61518	0.00511121
rna395	TP73-AS1	1.61481	0.000553108
NM_001845.4	COL4A1	1.6066	7.92939e-08
NM_003995.3	NPR2	1.60435	0.000319758
NM_017560.1	ZNF853	1.60138	0.00181364
NM_016320.4	NUP98	1.59855	0.00870304
NM_012391.2	SPDEF	1.59506	0.00389879
XM_005245150.2	LAMC2	1.59485	0.000110983
NM_001276501.1	GPSM3	1.59196	0.000332219
NM_004911.4	PDIA4	1.59095	0.000507577
NM_000358.2	TGFBI	1.58802	0.000266661
NM_001142277.1	APLP2	1.58435	0.000113725
NM_001206802.2	TP53I3	1.58151	0.00118649
NM_058174.2	COL6A2	1.57896	0.00401719
NM_001077269.1	WIPF1	1.57866	1.01909e-06
NM_032270.4	LRRC8C	1.56892	3.91146e-05
NM_024324.4	CRELD2	1.56823	8.60006e-05
NM_080607.2	VSTM2L	1.56726	3.37388e-05
NM_001195087.1	GGACT	1.56424	0.00976749
NM_052885.3	SLC2A13	1.56098	0.000198136
XM_005246406.1	FN1	1.55994	1.33622e-08
rna26186	RBM27	1.55026	0.000651915
NM_006086.3	TUBB3	1.54489	3.92058e-07
NM_032431.2	SYVN1	1.54206	0.00727289
NM_002061.2	GCLM	1.54042	9.80403e-05
NM_014909.4	VASH1	1.53738	0.000429187
NM_001175.5	ARHGDIB	1.53657	0.00480617
NM_002026.2	FN1	1.53501	6.92685e-10
NM_001271893.2	TWIST2	1.53318	0.000356152
NM_002998.3	SDC2	1.53208	0.00705487
NM_006010.4	MANF	1.52942	0.000315007
NM_030792.6	GDPD5	1.52421	0.000331134
XM_006713161.1	MAP4	1.51081	0.0079246
NM_001127258.1	HHIPL1	1.50474	0.000817085
NM_016445.1	PLEK2	1.50435	6.33734e-07
NM_001142601.1	SPHK1	1.50225	0.000177195
NM_001281988.1	SPOCD1	1.50191	0.0071466
NM_005895.3	GOLGA3	1.50105	0.00186082
NM_005415.4	SLC20A1	1.49969	0.000295837
XM_005256561.1	ZZEF1	1.49748	0.00158022
XM_006714993.1	FOXP4	1.49238	0.00921671
NM_003299.2	HSP90B1	1.48913	0.00142833
NM_018027.3	FRMD4A	1.48789	0.000143147
NM_005523.5	HOXA11	1.48156	0.00168082
NM_031935.2	HMCN1	1.47917	0.00285038
XM_005263743.1	SLC20A1	1.47586	0.00138054
NM_012413.3	QPCT	1.47575	0.000657837
NM_006190.4	ORC2	1.47497	0.00104719
rna15166	CRELD1	1.47117	0.000198361
NM_033025.4	SYDE1	1.46969	3.13897e-05
XM_005251118.1	MTSS1	1.45505	0.00268462
NM_013271.4	PCSK1N	1.44575	0.00671031
NM_002250.2	KCNN4	1.4394	0.00373145
NM_005953.3	MT2A	1.43866	6.50622e-07
NM_004670.3	PAPSS2	1.43767	1.35832e-06
rna42521	LOC102724374	1.43583	0.00143961
NM_024508.4	ZBED2	1.43515	3.44647e-05
NM_015103.2	PLXND1	1.43513	2.03682e-05
XM_005246417.1	FN1	1.43444	3.22136e-07
NM_001145468.3	SPECC1L	1.43377	0.00861721
NM_145040.2	PRKCDBP	1.42955	8.74326e-06
NM_014510.2	PCLO	1.42881	0.00605471
NM_004055.4	CAPN5	1.42853	4.11448e-06
rna58763	FUT8	1.42538	0.00137624
NM_001243194.1	INPP5F	1.42469	6.95122e-08
NM_020650.2	RCN3	1.42291	0.00159093
NM_001271581.1	DNAJC10	1.41448	0.000505319
NM_000836.2	GRIN2D	1.40813	1.3651e-05
XM_005260646.1	RBCK1	1.40111	0.00923015
NM_001141973.1	ATP13A2	1.39174	0.00664729
rna11632	MIR4435-1HG	1.3904	0.00676421
NM_198964.1	PTHLH	1.38936	0.000502256
XM_006715559.1	UTRN	1.38778	0.00263489
NM_153690.4	FAM43A	1.38574	0.000230976
NM_001282668.1	MICAL2	1.38133	0.000187229
NM_153267.4	MAMDC2	1.37997	1.10506e-05
NM_014982.2	PCNX	1.37913	0.00660699
NM_000295.4	SERPINA1	1.37603	0.00488596
NM_054014.3	FKBP1A	1.37594	0.00414506
XM_005246414.1	FN1	1.37477	6.06582e-08
NM_006469.4	IVNS1ABP	1.37135	6.78303e-06
NM_080927.3	DCBLD2	1.36938	4.58228e-05
NM_014600.2	EHD3	1.34866	1.537e-06
NM_001145522.1	RAI14	1.34685	0.00122634
XM_005265876.1	TSPAN17	1.34489	0.000215091
XM_005246415.1	FN1	1.34335	1.38183e-06
XM_006716071.1	KIAA1549	1.3381	0.000726235
NM_001975.2	ENO2	1.33705	6.31381e-05
NM_054034.2	FN1	1.33493	0.00351631
NM_004181.4	UCHL1	1.33294	4.02922e-05
NM_182965.2	SPHK1	1.33269	0.00691047
NM_001846.2	COL4A2	1.3297	3.07356e-08
NM_001282531.1	ADNP	1.32739	0.00368843
NM_020814.2	MARCH4	1.32486	1.04121e-05
NM_001286679.1	LARP6	1.32341	0.00199189
NM_033104.3	STON2	1.32214	0.0091561
NM_003062.3	SLIT3	1.32172	0.00183511
NM_004343.3	CALR	1.3175	0.00059547
NM_021971.2	GMPPB	1.31178	2.20574e-05
NM_197972.2	NME7	1.30728	0.000226364
XM_005249814.1	FAM20C	1.30139	0.00216953
NM_003033.3	ST3GAL1	1.29918	0.00730935
NM_000575.3	IL1A	1.29362	0.00896064
NM_005308.2	GRK5	1.28798	0.00626333
NM_001146334.1	NACAD	1.28694	0.000742809
NM_005851.4	CDK2AP2	1.28542	0.00422583
NM_014685.3	HERPUD1	1.27981	0.00231627
NM_017585.3	SLC2A6	1.27728	0.0016071
NM_001271849.1	CDK2AP2	1.27177	6.37756e-05
NM_001278055.1	SACS	1.27074	7.24378e-06
NM_001552.2	IGFBP4	1.26211	0.000247085
XM_006721730.1	TMEM92	1.26106	0.00167407
NM_000584.3	IL8	1.25777	0.00449252
NM_001282620.1	GNAI2	1.25743	0.00295596
XM_006721769.1	ERN1	1.24573	0.000363858
NM_205847.2	GMPPA	1.24357	0.00225188
NM_001037954.3	DIXDC1	1.24293	0.00387122
NM_133467.2	CITED4	1.2401	0.00199949
XM_006719275.1	ELK3	1.23958	4.2448e-06
NM_002203.3	ITGA2	1.2372	0.00016265
NM_001034173.3	ALDH1L2	1.23099	0.00669715
NM_000297.3	PKD2	1.23071	0.000396747
NM_001282667.1	MICAL2	1.23054	6.2963e-05
NM_012419.4	RGS17	1.22417	0.0079502
rna8367	RHOU	1.22266	0.00693284
NM_001178093.1	BCAT1	1.21953	0.00128408
rna30305	POPDC3	1.21475	0.000989931
NM_175856.4	CHSY3	1.20638	0.00254297
NM_033515.2	ARHGAP18	1.20622	9.21594e-05
NM_030962.3	SBF2	1.20317	9.67162e-05
XM_005257585.1	SMURF2	1.2028	2.69358e-05
rna50990	MIR100HG	1.19835	1.6768e-05
NM_001139466.1	TBL1X	1.19611	0.00392816
NM_031302.3	GLT8D2	1.19465	0.00347518
XM_006724046.1	TRAPPC10	1.19167	0.00136241
NM_001006618.1	MAPKAP1	1.19068	0.000682734
NM_000214.2	JAG1	1.18562	0.00131748
NM_004394.2	DAP	1.18477	8.21387e-05
XM_005253402.1	MAGOHB	1.18285	0.00685195
NM_001130991.1	HYOU1	1.18212	0.00179925
NM_014505.5	KCNMB4	1.17957	0.00351533
NM_198389.2	PDPN	1.17798	0.0011635
NM_001271466.1	ARMC9	1.17795	0.0070701
NM_005230.2	ELK3	1.17398	2.74517e-05
XM_005264071.1	MAP4K4	1.17285	0.00950843
NM_001113434.4	C17orf51	1.17272	0.00126149
NM_006307.4	SRPX	1.17066	0.000192253
XM_005251428.2	DNAJB5	1.16916	0.00025821
XM_005268432.2	ANXA6	1.1686	1.39234e-06
NM_002845.3	PTPRM	1.16704	0.000264785
NM_013241.2	FHOD1	1.16534	8.033e-06
XM_006714306.1	MAP9	1.1638	0.00899779
NM_001010883.2	FAM102B	1.16185	0.000347167
rna20404	EVC	1.15877	0.00129142
NM_012098.2	ANGPTL2	1.15523	0.000667912
NM_005586.3	MDFI	1.15341	0.0017918
XM_006723594.1	NSFL1C	1.15212	0.00752257
NM_004594.2	SLC9A5	1.15013	0.00010809
NM_001136528.1	SERPINE2	1.14853	0.00486555
NM_144658.3	DOCK11	1.14772	0.00190629
NM_001286134.1	RIC8A	1.14544	8.98142e-05
NM_207380.2	C15orf52	1.14289	0.00323953
NM_006855.3	KDELR3	1.13967	3.48028e-07
XM_006712409.1	SPATS2L	1.13503	0.00772561
NM_014331.3	SLC7A11	1.13446	0.00788274
NM_017671.4	FERMT1	1.12879	0.00355619
NM_002205.2	ITGA5	1.1285	2.79411e-05
NM_004318.3	ASPH	1.12845	0.00084096
NM_138455.3	CTHRC1	1.12483	0.00171871
NM_022370.3	ROBO3	1.1248	2.34312e-05
XM_005270460.2	RNF19B	1.12343	0.00611877
NM_016274.4	PLEKHO1	1.12342	0.00312145
XM_005257669.1	RHBDF2	1.12306	0.00624586
NM_014063.6	DBNL	1.1187	0.00262568
XM_005259086.1	MEIS3	1.11746	0.00659356
XM_005248295.1	HMGCS1	1.11651	0.0083846
NM_003596.3	TPST1	1.1131	4.09239e-06
NM_033517.1	SHANK3	1.11166	0.000315881
NM_003246.2	THBS1	1.10432	0.0028294
NM_016353.4	ZDHHC2	1.10381	0.00171906
NM_004854.4	CHST10	1.10351	0.000527249
NM_024577.3	SH3TC2	1.10192	0.00109781
NM_002872.4	RAC2	1.09899	9.59218e-07
XM_005271881.1	STARD4	1.09214	0.00141153
XM_005260384.1	SAMHD1	1.08893	0.0037048
rna20398	EVC	1.08833	2.46749e-05
NM_018071.4	ARHGEF40	1.08267	0.000131054
NM_015914.5	TXNDC11	1.08116	0.00123289
NM_025004.2	CCDC15	1.08111	0.00773693
NM_153713.2	LIX1L	1.08008	1.02723e-06
NM_017918.4	CCDC109B	1.07746	0.000272474
XM_006720803.1	LINC00984	1.07659	0.000130683
NM_002033.3	FUT4	1.07649	0.000454514
NM_019891.3	ERO1LB	1.07643	0.00363624
NM_007173.4	PRSS23	1.07636	0.000477183
NM_001219.4	CALU	1.07605	1.63377e-06
rna9199	TRIB2	1.07301	0.0075732
NM_001178008.1	CBS	1.07282	0.000745633
NM_001127598.1	IGF2	1.0725	0.00850809
NM_020223.3	FAM20C	1.07017	0.00681412
NM_002237.3	KCNG1	1.0667	0.00216632
NM_001311.4	CRIP1	1.06585	0.006168
NM_022825.3	PORCN	1.06549	0.0021864
NM_002213.3	ITGB5	1.06443	0.000298312
rna4769	PDIA3P1	1.06093	0.00227862
NM_000046.3	ARSB	1.05775	0.00255338
NM_152594.2	SPRED1	1.0547	0.00237355
NM_001130674.2	CALU	1.05057	5.46961e-06
XM_005273124.2	LAMB3	1.05036	0.0019179
NM_006810.3	PDIA5	1.0503	0.000121715
NM_002381.4	MATN3	1.05025	0.000135752
XM_005255273.1	ZC3H7A	1.04901	0.00337415
NM_001001665.3	CYP27C1	1.04426	0.00449473
NM_153240.4	NPHP3	1.04275	0.000986179
NM_006809.4	TOMM34	1.04234	0.00456295
XM_005247364.1	GOLIM4	1.04198	0.00228967
NM_015047.2	EMC1	1.03638	0.00350137
NM_005313.4	PDIA3	1.03491	0.000220581
NM_020645.2	NRIP3	1.03247	0.00633153
NM_016155.4	MMP17	1.02861	0.00137473
rna78590	RBCK1	1.02702	0.000758082
NM_182915.2	STEAP3	1.02652	0.00422768
XM_006713328.1	CRELD1	1.02601	8.29333e-05
NM_001164469.2	TMED7-TICAM2	1.02426	1.73795e-05
NM_005013.2	NUCB2	1.02144	1.22072e-06
NM_175884.4	CCDC71L	1.01919	5.51605e-05
XM_005246536.2	ITGAV	1.01662	0.00600544
NM_001118890.1	GLRX	1.01347	0.00253187
NM_001190822.1	SMAD7	1.01345	0.00635623
NM_015474.3	SAMHD1	1.01044	0.00764306
NM_024117.3	MAPKAP1	1.00885	0.00152969
NM_031229.2	RBCK1	1.00864	0.00150009
NM_007368.2	RASA3	1.00285	6.76708e-06
NM_006927.3	ST3GAL2	0.997103	4.53345e-05
NM_000444.5	PHEX	0.996124	0.00107044
NM_001458.4	FLNC	0.994469	0.00493352
NM_013327.4	PARVB	0.992396	0.00963703
XM_005246642.1	SERPINE2	0.990699	0.000486394
XM_006718911.1	CCDC82	0.98884	0.0092296
NM_004587.2	RRBP1	0.988122	0.000258958
NM_006896.3	HOXA7	0.978207	0.00197543
NM_024333.2	FSD1	0.97611	0.0052434
NM_001161527.1	TNIP2	0.975873	0.00233964
NM_018981.2	DNAJC10	0.973192	0.0021715
NM_001003794.2	MGLL	0.972773	0.00580478
NM_000785.3	CYP27B1	0.971206	0.000366277
rna70571	LOC729683	0.971108	0.00624007
NM_033316.3	MFI2	0.970788	0.00925144
NM_004289.6	NFE2L3	0.96697	0.0071206
NM_000942.4	PPIB	0.966707	3.86174e-07
XM_005245717.1	SRRM1	0.965014	0.00546558
XM_006714402.1	INPP4B	0.962258	0.000228847
NM_001135191.1	ASAP2	0.95921	0.000514252
NM_004472.2	FOXD1	0.958707	0.00249676
NM_000379.3	XDH	0.953517	0.00178455
NM_198321.3	GALNT10	0.951349	7.40374e-05
NM_002737.2	PRKCA	0.948325	0.000546107
NM_017515.4	SLC35F2	0.946257	0.00127253
NM_001144952.1	SDK2	0.945675	0.00257215
XM_005245356.1	ATP8B2	0.944181	0.00890243
NM_025139.4	ARMC9	0.938647	0.000927089
NM_005811.3	GDF11	0.937231	0.000990587
XM_005261744.1	KCTD17	0.935096	0.00655842
NM_005990.3	STK10	0.934242	1.8819e-06
NM_000121.3	EPOR	0.933984	0.00390709
NM_194071.3	CREB3L2	0.932162	0.000315368
NM_014674.2	EDEM1	0.929355	1.38408e-05
NM_014822.2	SEC24D	0.92921	0.00775915
NM_181864.2	ACOT7	0.928965	0.00360558
NM_015525.2	IBTK	0.928563	0.000121725
NM_152755.1	CNPY4	0.925828	0.00167196
NM_001101669.1	INPP4B	0.921098	0.00173592
NM_022823.2	FNDC4	0.917845	0.000482586
NM_006009.3	TUBA1A	0.917844	0.00145541
NM_006260.4	DNAJC3	0.907858	0.00786178
XM_006723457.1	CCNE1	0.907569	0.00697854
NM_020437.4	ASPHD2	0.907283	0.000898531
NM_002162.3	ICAM3	0.905333	0.00946169
NM_139048.2	HLTF	0.904716	0.00489697
NM_002808.4	PSMD2	0.903016	0.00271163
NM_152699.4	SENP5	0.902682	0.00128192
NM_001286265.1	MRS2	0.902433	0.00299305
NM_000375.2	UROS	0.90056	0.00400651
NM_003380.3	VIM	0.900314	0.00306786
NM_018951.3	HOXA10	0.898668	0.00675325
NM_016306.4	DNAJB11	0.895834	0.00455542
XM_006712318.1	SEPT10	0.891132	0.0058193
NM_001394.6	DUSP4	0.890319	0.0091224
NM_001206702.1	SP100	0.888494	0.0050132
XM_006720096.1	FUT8	0.887116	0.00172867
NM_016283.4	AK6	0.885554	0.000219332
NM_201613.2	IKBIP	0.883662	0.00626968
NM_001569.3	IRAK1	0.88087	2.3406e-05
NM_021913.4	AXL	0.871298	0.00340348
NM_000346.3	SOX9	0.871101	0.00525307
NM_130468.3	CHST14	0.869997	0.000860701
NM_015012.3	TMEM41B	0.866796	7.36729e-05
NM_005742.3	PDIA6	0.866764	0.0016624
NM_006134.6	TMEM50B	0.864805	0.00305429
NM_021259.2	TMEM8A	0.863495	1.36787e-05
NM_001006945.1	LRIF1	0.862445	0.00464902
NM_144975.3	SLFN5	0.862144	0.00816304
XM_005246145.1	PDIA6	0.860463	8.41522e-05
rna81860	LOC642852	0.858735	0.000635506
NM_178123.4	SESTD1	0.858204	0.00733258
NM_014758.2	SNX19	0.855871	0.00831429
NM_001014446.2	OCIAD2	0.854174	8.83363e-05
XM_005262672.1	FAM114A1	0.851284	0.000135295
NM_006474.4	PDPN	0.848699	0.00336754
NM_152342.2	CDYL2	0.847196	0.00989664
XM_005261195.1	PDXK	0.842312	1.33866e-05
NM_133374.2	ZNF618	0.841806	0.00156108
NM_021135.4	RPS6KA2	0.837977	3.57355e-05
NM_025250.2	TTYH3	0.832578	5.86556e-07
XM_005261262.1	MICAL3	0.830731	0.00103551
NM_001199919.1	PGM3	0.829116	0.000169265
XM_005251519.1	PRSS3	0.827036	0.00800907
NM_005238.3	ETS1	0.823539	0.00211944
NM_007107.3	SSR3	0.822254	2.09535e-05
NM_001135032.1	EVA1A	0.821783	0.00153567
NM_004733.3	SLC33A1	0.821398	7.7193e-05
NM_175617.3	MT1E	0.815168	0.0062747
XM_005253235.2	CD44	0.813306	0.000444838
NM_173582.3	PGM2L1	0.81291	0.00441453
XM_006719913.1	FARP1	0.812655	0.00322613
NM_004979.5	KCND1	0.811759	0.00474077
NM_152261.2	C12orf23	0.809682	2.93234e-06
NM_021643.3	TRIB2	0.808906	0.00240399
XM_006720692.1	THSD4	0.807642	0.00258237
NM_024954.3	UBTD1	0.806146	0.000375288
NM_001048218.1	SCYL1	0.804142	0.000420953
NM_005737.3	ARL4C	0.801423	0.000767716
NM_022648.4	TNS1	0.798817	0.00190349
NM_001282445.1	EHD1	0.798584	0.00104007
NM_000411.6	HLCS	0.798577	0.00165288
NM_002056.3	GFPT1	0.796339	0.000802311
NM_000660.5	TGFB1	0.79309	9.61768e-06
NM_014812.2	CEP170	0.792168	0.000151774
XM_006722713.1	HMHA1	0.78954	0.00160592
rna71553	BAIAP2-AS1	0.788121	0.00721506
NM_013402.4	FADS1	0.786691	0.00742888
NM_000801.4	FKBP1A	0.785281	0.00925761
NM_181836.5	TMED7	0.78391	0.000783358
NM_005827.2	SLC35B1	0.783488	0.00446923
NM_001682.2	ATP2B1	0.781534	0.00015656
NM_001278507.1	CTAGE8	0.780615	0.0099443
NM_005103.4	FEZ1	0.777346	0.00259763
NM_000302.3	PLOD1	0.777153	0.000924477
NM_001037984.2	SLC38A10	0.776268	0.00743569
NM_005929.5	MFI2	0.775552	0.00258595
NM_003098.2	SNTA1	0.772027	0.00364528
NM_021147.3	CCNO	0.769591	0.00502227
NM_198551.2	MIA3	0.769017	0.00599783
NM_007353.2	GNA12	0.768333	1.36889e-06
XM_005246142.1	LRRFIP1	0.764556	0.00903194
NM_007235.4	XPOT	0.763597	0.00404279
NM_198291.2	SRC	0.754427	0.000366883
NM_014654.3	SDC3	0.751863	0.00174566
XM_006710761.1	MAP7D1	0.744887	0.00353598
NM_003068.4	SNAI2	0.74337	0.000423167
NM_024644.3	C14orf169	0.742651	0.00715377
NM_020342.2	SLC39A10	0.739494	0.000417867
NM_005891.2	ACAT2	0.73843	0.00973339
NM_014262.4	LEPREL2	0.738368	6.49027e-05
NM_003088.3	FSCN1	0.737737	9.08844e-06
NM_018590.4	CSGALNACT2	0.736632	0.00279772
NM_018445.5	VIMP	0.734342	0.00116763
NM_001031684.2	SRSF7	0.73349	0.00349569
NM_007255.2	B4GALT7	0.733091	0.00133021
NM_025140.1	CCDC92	0.73125	0.00379343
NM_005792.2	MPHOSPH6	0.730041	0.00549063
NM_001135821.1	FDPS	0.729707	0.00666442
NM_002627.4	PFKP	0.729682	0.00308421
NM_006478.4	GAS2L1	0.729079	0.000355542
NM_001605.2	AARS	0.725769	0.00661203
NM_015473.3	HEATR5A	0.724586	0.00465105
NM_001171507.2	MCFD2	0.7234	0.00134314
NM_001166208.1	SYNPO	0.722486	0.00286086
NM_002047.2	GARS	0.721136	0.00420219
NM_001785.2	CDA	0.718278	0.00696677
NM_020470.2	YIF1A	0.716961	8.33568e-06
NM_021982.2	SEC24A	0.716434	0.00225119
NM_004990.3	MARS	0.71486	0.00448406
NM_007199.2	IRAK3	0.714267	0.00197879
XM_005245462.1	UAP1	0.71115	0.00331287
NM_198282.2	TMEM173	0.710324	0.00243818
NM_003709.3	KLF7	0.709797	0.005527
NM_002017.4	FLI1	0.709259	0.00730424
NM_001008397.2	GPX8	0.708748	0.000279995
NM_001336.3	CTSZ	0.704538	4.77488e-05
NM_005434.4	MALL	0.703517	0.00520825
NM_002192.2	INHBA	0.702946	0.00606397
NM_001282874.1	SMARCA1	0.698795	0.00423055
NM_006759.3	UGP2	0.698764	0.00476217
NM_000270.3	PNP	0.69831	0.000169595
NM_002223.2	ITPR2	0.6979	0.00102549
XM_006718388.1	CD44	0.696889	0.00309447
NM_001204.6	BMPR2	0.694388	0.000419642
NM_024509.1	LRFN3	0.6927	0.00229713
NM_201446.2	EGFL7	0.691546	0.00436298
NM_003823.3	TNFRSF6B	0.691458	0.00307063
NM_012151.3	F8A1	0.691325	0.0014642
NM_001203261.1	NDUFC2-KCTD14	0.691055	0.00036598
rna10932	LINC00152	0.690967	0.000709806
NM_016021.2	UBE2J1	0.686749	0.000294381
XM_006715686.1	GARS	0.677337	0.000287844
NM_004579.3	MAP4K2	0.676797	0.00707826
XM_006717489.1	ARHGAP21	0.675798	0.00289856
NM_004421.2	DVL1	0.675793	0.0050615
NM_013336.3	SEC61A1	0.67357	8.38122e-06
NM_001001479.2	SLC35E4	0.673534	0.00510827
NM_004426.2	PHC1	0.669067	0.00174886
NM_207368.4	FAM195B	0.668487	0.00230747
NM_007085.4	FSTL1	0.659482	0.00191042
NM_006979.2	SLC39A7	0.658821	0.00126714
NM_201612.2	IKBIP	0.657792	0.00554154
NM_021109.3	TMSB4X	0.657659	0.0054947
NM_001143963.2	L1CAM	0.655341	0.00202985
NM_007055.3	POLR3A	0.655108	0.00440764
NM_021227.3	OSTC	0.650524	9.69793e-05
NM_003242.5	TGFBR2	0.649644	0.00897611
NM_015701.4	ERLEC1	0.647604	0.000496414
NM_139323.3	YWHAB	0.647433	0.00692417
XM_006717976.1	OBFC1	0.643444	0.00815452
NM_014335.2	EID1	0.63805	0.00216485
NM_001102.3	ACTN1	0.636188	0.00070131
NM_022572.4	PNKD	0.635138	0.0045928
XM_006712154.1	SNX17	0.632227	0.000642738
NM_004628.4	XPC	0.631189	1.69356e-05
NM_021629.3	GNB4	0.623567	0.000256561
NM_017556.2	FBLIM1	0.620883	0.00647203
NM_019107.3	C19orf10	0.620109	0.00748651
XM_005262651.1	TBC1D1	0.618907	0.000228777
NM_001699.5	AXL	0.618222	0.00671412
NM_016151.3	TAOK2	0.617213	0.00820478
NM_032631.2	HDGFRP2	0.616654	0.00797322
NM_002755.3	MAP2K1	0.6166	0.00803472
NM_002595.4	CDK17	0.615935	0.00193274
NM_018509.3	LRRC59	0.610696	0.000354747
NM_001080419.2	UNK	0.609734	0.00653135
NM_002859.3	PXN	0.609606	3.83653e-05
NM_016072.4	GOLT1B	0.601192	8.02062e-06
NM_153712.4	TTL	0.600309	0.000243366
NM_138799.2	MBOAT2	0.598801	0.00523762
NM_006513.3	SARS	0.597429	0.000196875
NM_014570.4	ARFGAP3	0.597275	0.000178675
XM_005265427.1	TOP2B	0.597182	0.00321833
rna25879	SRA1	0.596571	0.00463934
NM_002414.3	CD99	0.59643	0.000607384
NM_174983.4	MFSD12	0.594876	0.00106871
NM_145037.2	NXPE3	0.594687	0.00259516
NM_001206952.1	SLC16A3	0.59097	9.31966e-05
NM_032466.3	ASPH	0.590454	0.00140441
NM_004330.2	BNIP2	0.589274	0.00159408
NM_002950.3	RPN1	0.585562	0.000897327
NM_006612.5	KIF1C	-0.58704	0.00334478
NM_003342.4	UBE2G1	-0.588249	5.23144e-06
NM_033305.2	VPS13A	-0.589365	0.0045646
NM_004231.3	ATP6V1F	-0.589937	0.000871495
XM_006714610.1	MAST4	-0.59023	0.00634928
NM_000100.3	CSTB	-0.590432	0.0065357
NM_002069.5	GNAI1	-0.591567	0.000435913
NM_000941.2	POR	-0.592135	0.00662362
NM_152729.2	NT5DC1	-0.592275	0.000491512
NM_001022.3	RPS19	-0.592515	0.000109511
NM_001430.4	EPAS1	-0.594206	0.00233082
NM_015322.4	FEM1B	-0.594283	0.00534867
NM_021999.4	ITM2B	-0.594886	0.00334779
NM_002136.2	HNRNPA1	-0.595584	0.000960567
NM_002081.2	GPC1	-0.596646	0.00343904
NM_017872.3	THG1L	-0.597176	0.00715699
NM_000980.3	RPL18A	-0.597516	0.000122594
NM_016355.3	DDX47	-0.598715	7.35226e-05
NM_001206.2	KLF9	-0.600598	0.00982586
NM_199440.1	HSPD1	-0.600906	2.49639e-05
rna54176	NAP1L1	-0.602012	0.000358812
NM_138701.3	MPLKIP	-0.602336	0.00115278
NM_001013841.1	STAP2	-0.60385	0.000981553
NM_138288.3	SPTSSA	-0.604245	0.00123335
XM_005247358.1	ATP2C1	-0.6047	0.000798103
NM_001919.3	ECI1	-0.604716	0.00134944
NM_001030.4	RPS27	-0.604894	0.00182669
NM_001177413.1	RPS27A	-0.605454	4.71223e-05
NM_001011.3	RPS7	-0.606471	3.34551e-05
rna12865	H3F3AP4	-0.611133	2.94543e-05
NM_145290.3	GPR125	-0.611222	0.000214796
NM_001064.3	TKT	-0.611946	6.5909e-05
NM_003676.3	DEGS1	-0.61235	7.59307e-05
NM_002999.3	SDC4	-0.612949	0.00368225
NM_001030009.1	RPS15A	-0.613524	0.004584
NM_019059.3	TOMM7	-0.613931	0.00104358
NM_000973.3	RPL8	-0.615415	4.36982e-05
XM_005248121.1	SLAIN2	-0.617206	1.98144e-05
NM_000998.4	RPL37A	-0.618154	0.000224602
NM_001759.3	CCND2	-0.618938	0.00305281
NM_147134.2	NFX1	-0.621258	0.00815582
NM_001002.3	RPLP0	-0.621683	4.00587e-05
NM_003798.3	CTNNAL1	-0.622069	0.000137654
NM_002754.4	MAPK13	-0.624021	0.00412304
NM_000970.3	RPL6	-0.624023	0.000527339
NM_001867.2	COX7C	-0.624213	0.00334798
NM_030940.3	ISCA1	-0.624257	0.000438252
XM_006711361.1	ADIPOR1	-0.62484	0.00119575
NM_001191014.1	GSTO2	-0.625851	0.00530127
XM_006719274.1	EIF4B	-0.627621	0.00169232
NM_001996.3	FBLN1	-0.628658	0.00141853
NM_006098.4	GNB2L1	-0.629275	0.000384472
NM_001098616.1	C1orf43	-0.63019	0.000370692
NM_174913.2	NOP9	-0.630983	0.00470932
NM_001184823.1	VDAC2	-0.63399	4.00933e-05
NM_003973.4	RPL14	-0.635639	0.00041443
NM_000416.2	IFNGR1	-0.639957	0.00281422
NM_021029.5	RPL36A	-0.640774	0.000135007
XM_006722127.1	AKAP1	-0.643342	0.00566766
NM_001398.2	ECH1	-0.643588	0.00020691
NM_001111077.1	EZR	-0.645503	3.56103e-05
NM_033643.2	RPL36	-0.647348	3.66578e-05
NM_007209.3	RPL35	-0.648847	6.82588e-05
NM_021102.3	SPINT2	-0.64963	3.63348e-05
NM_176880.4	NR2C2AP	-0.650709	0.0023113
NM_004099.5	STOM	-0.652413	0.000546811
NM_031157.2	HNRNPA1	-0.653229	0.00115115
NM_018214.4	LRRC1	-0.65411	0.00132897
XM_005268871.1	LTA4H	-0.6542	0.00626078
NM_001424.4	EMP2	-0.65468	0.00215356
NM_000992.2	RPL29	-0.657252	5.04398e-05
NM_014521.2	SH3BP4	-0.660601	0.000404019
NM_002568.3	PABPC1	-0.66122	2.05305e-07
NM_002295.4	RPSA	-0.661631	0.00334365
NM_001016.3	RPS12	-0.662689	1.34857e-05
NM_003756.2	EIF3H	-0.662757	1.15522e-05
NM_015250.3	BICD2	-0.663533	0.000521271
NM_000984.5	RPL23A	-0.664981	1.81054e-05
NM_016433.3	GLTP	-0.665634	0.00273477
NM_001145412.2	NFE2L2	-0.666706	0.00405613
NM_020992.3	PDLIM1	-0.667331	0.0010743
XM_006719435.1	PAWR	-0.668166	0.000369156
NM_000713.2	BLVRB	-0.66869	0.00278531
NM_000623.3	BDKRB2	-0.669172	0.000946964
NM_002520.6	NPM1	-0.669537	0.00112698
NM_001135812.1	FAM60A	-0.671181	0.00381439
NM_003223.2	TFAP4	-0.671862	0.00752963
NM_000983.3	RPL22	-0.671931	6.44271e-05
NM_001000.3	RPL39	-0.673063	0.00010881
NM_016500.3	PBDC1	-0.67474	0.00708998
NM_002957.4	RXRA	-0.67576	0.00508333
NM_001256802.1	RPS3	-0.675873	0.000101387
NM_001286624.1	MAP3K7CL	-0.676114	0.00413901
NM_004999.3	MYO6	-0.676249	0.002186
NM_003344.3	UBE2H	-0.678213	0.000828932
NM_014755.2	SERTAD2	-0.679294	0.000280339
NM_000968.3	RPL4	-0.679502	8.53948e-05
NM_001270490.1	RPL18	-0.680937	1.1519e-06
NM_148921.3	EPN2	-0.680938	0.000918715
NM_030928.3	CDT1	-0.683181	0.0021807
NM_004283.3	RAB3D	-0.684362	0.000448442
XM_005263172.2	RPL34	-0.684515	5.92073e-06
NM_000990.4	RPL27A	-0.684579	2.73645e-05
NM_001130089.1	KARS	-0.686072	0.00339114
NM_001383.3	DPH1	-0.686432	0.00994696
NM_000993.4	RPL31	-0.686583	3.54586e-05
NM_004035.6	ACOX1	-0.688497	9.3191e-05
NM_000937.4	POLR2A	-0.691774	0.00735105
XM_005261625.1	EIF3L	-0.692522	9.5728e-05
NM_001020.4	RPS16	-0.693012	3.14431e-05
XM_006715319.1	TRAF3IP2	-0.693504	0.000674187
NM_003104.5	SORD	-0.694269	0.0036715
XM_005256558.1	FLII	-0.694741	0.00108873
NM_021121.3	EEF1B2	-0.695212	0.000554821
NM_006456.2	ST6GALNAC2	-0.695227	0.00741438
NM_020531.2	APMAP	-0.69709	0.00227728
NM_005603.4	ATP8B1	-0.698445	0.00190263
NM_001961.3	EEF2	-0.699709	1.79832e-05
NM_003486.5	SLC7A5	-0.699965	0.00308905
NM_000245.2	MET	-0.701146	0.00458323
XM_005249242.1	MRS2	-0.702205	0.00325718
NM_000982.3	RPL21	-0.707925	7.26081e-05
NM_018490.2	LGR4	-0.709979	2.65063e-05
NM_001404.4	EEF1G	-0.710112	2.5253e-06
rna58439	CNIH1	-0.710294	0.00622526
NM_006026.3	H1FX	-0.715307	0.00144681
rna37226	SNHG6	-0.715473	0.000228336
NM_001035258.1	RPL38	-0.715607	0.000397369
NM_001025.4	RPS23	-0.715619	0.000275265
NM_018566.3	YOD1	-0.71624	0.00146197
NM_001005.4	RPS3	-0.716812	1.9376e-05
NM_000994.3	RPL32	-0.717108	3.62653e-05
NM_001152.4	SLC25A5	-0.719418	2.5396e-05
NM_198450.5	APOOL	-0.724657	0.00511956
NM_001135653.1	PABPC4	-0.725509	7.36132e-05
NM_001551.2	IGBP1	-0.72563	0.000830558
NM_001028.2	RPS25	-0.725967	9.29144e-05
XM_006719422.1	NAP1L1	-0.726241	0.00329162
NM_001015.4	RPS11	-0.730424	1.43029e-05
NM_001009.3	RPS5	-0.735721	3.63711e-06
NM_138820.2	HIGD2A	-0.736617	7.66586e-05
NM_000182.4	HADHA	-0.737979	1.19483e-08
NM_007104.4	RPL10A	-0.738983	8.49811e-06
XM_005258045.2	RAB11FIP4	-0.739092	0.00195254
NM_001012.1	RPS8	-0.740087	4.57304e-05
NM_001007.4	RPS4X	-0.740308	1.6537e-05
rna6745	GAS5	-0.741111	0.000789513
XM_006719421.1	NACA	-0.741594	1.17883e-06
XM_006718483.1	DTX4	-0.741637	0.00610802
NM_001001701.3	C4orf3	-0.742539	0.00371516
NM_020412.4	CHMP1B	-0.742688	0.00852164
NM_000661.4	RPL9	-0.745985	1.90014e-05
NM_018957.3	SH3BP1	-0.74665	0.000529847
NM_001032.4	RPS29	-0.748443	0.00911828
NM_001026.4	RPS24	-0.749349	4.60657e-05
XM_006717633.1	COX15	-0.751026	0.00713692
NM_024782.2	NHEJ1	-0.751233	0.000298916
NM_014994.2	MAPKBP1	-0.752033	0.00535415
NM_173481.2	MISP	-0.754369	0.000364329
NM_005617.3	RPS14	-0.755615	9.47001e-05
NM_014661.3	FAM53B	-0.756817	0.00436187
rna26989	LOC728554	-0.756954	8.77086e-05
NM_004924.4	ACTN4	-0.757318	5.41008e-05
NM_194449.3	PHLPP1	-0.757564	0.00141858
NM_001014.4	RPS10	-0.758818	3.52502e-06
NM_005938.3	FOXO4	-0.760734	0.00415544
XM_005256757.1	NXN	-0.762903	0.0012941
NM_000996.2	RPL35A	-0.766881	3.10485e-05
NM_000967.3	RPL3	-0.768958	9.2041e-05
NM_152285.2	ARRDC1	-0.769302	0.0012834
NM_198240.1	CLIP1	-0.770177	5.64656e-05
NM_020639.2	RIPK4	-0.771082	0.000136318
NM_000989.3	RPL30	-0.771294	1.19316e-06
NM_001098426.1	SMARCD2	-0.771497	0.000197938
NM_004252.4	SLC9A3R1	-0.774234	0.0016425
NM_001402.5	EEF1A1	-0.777377	6.44683e-06
NM_005544.2	IRS1	-0.781206	0.00488825
XM_006719687.1	CERS5	-0.781701	0.00504169
NM_016422.3	RNF141	-0.782128	5.45296e-06
NM_001184939.1	EPB41L5	-0.78232	0.000676959
NM_002360.3	MAFK	-0.783149	0.0074412
NM_001010.2	RPS6	-0.786371	5.42507e-05
NM_005346.4	HSPA1B	-0.788576	0.000367229
rna67987	SREBF1	-0.7888	7.31729e-05
NM_022551.2	RPS18	-0.790132	6.28837e-06
NM_000969.3	RPL5	-0.790318	0.000216266
NM_001199345.1	RPL17	-0.790681	0.000365058
NM_017623.4	CNNM3	-0.791085	0.00138816
NM_001031.4	RPS28	-0.792284	2.72222e-05
NM_004936.3	CDKN2B	-0.792634	0.00450452
NM_000690.3	ALDH2	-0.792894	1.13367e-05
NM_018660.2	ZNF395	-0.792911	0.00645872
NM_003815.4	ADAM15	-0.794286	0.000549156
NM_000972.2	RPL7A	-0.796213	1.06037e-05
NM_013296.4	GPSM2	-0.796334	6.73209e-07
NM_001799.3	CDK7	-0.797819	0.00169672
XM_005267044.1	PREP	-0.800127	0.00349291
NM_174902.2	LDLRAD3	-0.803179	0.00029772
NM_001417.4	EIF4B	-0.807246	0.000226355
NM_002952.3	RPS2	-0.808089	5.12709e-06
NM_000971.3	RPL7	-0.808621	2.87633e-05
NM_001135055.2	TKT	-0.812806	0.000501637
NM_006700.2	TRAFD1	-0.814103	0.000858423
NM_201559.2	FOXO3	-0.814576	0.00229558
NM_017821.3	RHBDL2	-0.815186	0.00477473
XM_005254123.2	HMG20A	-0.816812	0.00799726
XM_006710791.1	KIAA1522	-0.818829	1.68431e-05
NM_000637.3	GSR	-0.819901	0.000907746
NM_000526.4	KRT14	-0.821143	0.00136062
NM_001168355.1	OSMR	-0.82355	0.0020306
NM_001100420.1	C21orf91	-0.828098	0.00915835
NM_001178003.1	WDR66	-0.828406	0.00655559
XM_006710396.1	PAQR7	-0.831089	0.00100455
NM_001679.2	ATP1B3	-0.831185	4.25819e-05
NM_001166103.1	SPINT2	-0.831457	0.00634518
NM_024576.3	OGFRL1	-0.834639	0.00184495
NM_006255.3	PRKCH	-0.834822	0.000466001
NM_020158.3	EXOSC5	-0.835736	0.00203693
NM_024339.3	THOC6	-0.836148	0.000169711
NM_012116.3	CBLC	-0.837222	0.00268228
NM_001160234.1	ATP1A1	-0.837875	5.19068e-05
NM_006145.1	DNAJB1	-0.840539	0.000163879
NM_001006.4	RPS3A	-0.841064	3.0117e-05
NM_018269.3	ADI1	-0.842164	2.00998e-05
NM_006734.3	HIVEP2	-0.846721	0.000407187
XM_005261455.1	PISD	-0.847211	0.00929597
rna41815	RP11-65J3.1	-0.847784	0.00897963
NM_002230.2	JUP	-0.849316	0.00548161
NM_014802.2	C2CD5	-0.850489	0.000370686
NM_021178.4	CCNB1IP1	-0.851293	0.00231135
NM_017697.3	ESRP1	-0.851568	0.000607439
NM_001166269.1	HAUS4	-0.852669	0.00462417
NM_000884.2	IMPDH2	-0.857033	1.16531e-05
NM_002639.4	SERPINB5	-0.857945	0.00277015
XM_005255440.1	TMEM159	-0.861049	0.00262089
XM_005256567.1	CLUH	-0.86134	0.00449681
NM_144668.5	WDR66	-0.864961	0.0012926
NM_000405.4	GM2A	-0.865483	0.00342931
XM_005248780.2	FLOT1	-0.867602	0.00803651
NM_001039349.2	EFEMP1	-0.867813	0.000757501
NM_000024.5	ADRB2	-0.871675	0.00295792
XM_005271008.1	PPT1	-0.873806	0.00545859
XM_005270991.2	LRRC8D	-0.874511	0.000535471
NM_001256829.1	LOC100862671	-0.875162	0.00013295
NM_014578.3	RHOD	-0.875927	0.000487197
NM_173480.2	ZNF57	-0.87922	0.00114214
NM_021978.3	ST14	-0.880076	0.00548752
NM_001568.2	EIF3E	-0.880454	5.86139e-07
NM_021129.3	PPA1	-0.882382	7.22743e-07
NM_001015001.1	CKMT1A	-0.882724	0.000748808
NM_001042469.1	SUMF2	-0.883236	0.00620737
NM_001010872.2	FAM83B	-0.886561	0.000594812
rna45134	RPL13AP5	-0.887447	0.000491158
NM_000976.3	RPL12	-0.888647	1.44315e-06
XM_005274093.1	PRCP	-0.890931	0.00215672
NM_001624.2	AIM1	-0.894512	6.84733e-05
NM_181354.4	OXR1	-0.894694	0.000718066
NM_016441.2	CRIM1	-0.896291	0.00977049
NM_005176.5	ATP5G2	-0.896496	1.95089e-05
NM_018845.3	SLC50A1	-0.89717	0.00470525
XM_005271511.1	BCL9L	-0.901787	0.000324032
NM_006942.1	SOX15	-0.90536	0.000150845
NM_000895.2	LTA4H	-0.909124	7.61012e-05
NM_004415.2	DSP	-0.909271	0.00350617
NM_000987.3	RPL26	-0.911299	2.38059e-05
NM_005715.2	UST	-0.914301	0.00116547
XM_005273798.2	AMOTL1	-0.915585	0.00156512
NM_016332.2	MSRB1	-0.916154	0.00413039
NM_001042466.1	PSAP	-0.917816	0.00458713
NM_000183.2	HADHB	-0.91798	1.9293e-06
NM_015055.2	SWAP70	-0.919266	1.67466e-05
NM_024915.3	GRHL2	-0.920239	0.00290157
NM_006147.3	IRF6	-0.921807	0.000159078
NM_003954.3	MAP3K14	-0.922276	0.00210996
NM_024613.3	PLEKHF2	-0.924082	0.00518353
NM_032876.5	AJUBA	-0.925698	4.28818e-08
NM_012121.4	CDC42EP4	-0.925866	0.00150186
NM_030806.3	C1orf21	-0.926011	0.00010315
NM_001082968.1	TOM1L2	-0.929534	0.00158608
NM_004741.4	NOLC1	-0.931748	0.00252498
NM_001042507.3	LGALS7B	-0.933174	3.66099e-05
NM_001035006.2	RPL17	-0.933599	0.00974565
XM_005252643.2	NMT2	-0.933892	0.00196335
NM_021622.4	PLEKHA1	-0.934302	0.00106085
NM_178568.2	RTN4RL1	-0.934597	0.00663541
NM_014452.4	TNFRSF21	-0.938251	0.0059506
NM_001909.4	CTSD	-0.94014	0.00090574
NM_005253.3	FOSL2	-0.943545	0.00183067
NM_015972.3	POLR1D	-0.944946	0.000157148
NM_182757.3	RNF144B	-0.952957	0.00642657
rna22400	SNHG8	-0.952984	0.0015259
XM_005266867.2	FOXO3	-0.954132	0.000582363
XM_006715706.1	BZW2	-0.955278	0.000196173
NM_001136180.1	HSBP1L1	-0.957247	0.00166195
NM_025149.5	ACSF2	-0.958495	0.00121709
NM_147156.3	SGMS1	-0.959415	0.000167263
NM_001127400.1	YPEL5	-0.961291	0.000703468
NM_152405.4	JMY	-0.961752	0.00176392
XM_005247520.1	AMOTL2	-0.965217	0.00707183
NM_033267.4	IRX2	-0.965904	0.0011212
NM_004710.3	SYNGR2	-0.967695	0.000129401
NM_022755.5	IPPK	-0.968778	0.000182942
XM_005247534.1	PLD1	-0.969749	0.000289324
NM_205845.2	AKR1C2	-0.974859	0.00639379
NM_153838.3	GPR115	-0.976715	0.00966835
NM_001512.3	GSTA4	-0.981437	0.00820943
NM_001001664.2	SPOPL	-0.986091	0.00149759
NM_004952.4	EFNA3	-0.986702	0.00989446
NM_145288.1	ZNF296	-0.991317	0.00942785
NM_024074.1	TMEM38A	-0.992482	0.00969377
NM_001730.4	KLF5	-0.994198	0.00620218
NM_001198973.1	KIAA1522	-0.995678	2.14745e-06
NM_001040437.2	C6orf48	-0.995924	4.0321e-05
NM_002394.5	SLC3A2	-1.00046	0.00402639
rna19642	MAP3K13	-1.0027	7.89768e-07
NM_181521.2	CMTM4	-1.00691	0.00197363
XM_005270192.1	TSPAN14	-1.007	0.00878513
NM_001114632.1	JMJD7	-1.00778	0.00239788
NM_001008541.1	MXI1	-1.01128	0.00188662
XM_006723121.1	PLD3	-1.01265	0.00357626
XM_005258719.2	LSM14A	-1.01266	0.00469545
rna21177	DANCR	-1.01817	0.00689256
NM_016733.2	LIMK2	-1.0201	0.00407492
NM_020387.2	RAB25	-1.02315	0.00228056
NM_001286810.1	DCAF10	-1.02349	0.000351358
XM_005253882.1	C12orf76	-1.03033	0.00347623
NM_001001852.3	PIM3	-1.03277	0.000183838
NM_005618.3	DLL1	-1.03565	0.00603899
XM_006712512.1	IRS1	-1.0368	4.0729e-05
NM_014990.1	RALGAPA1	-1.03818	0.000257396
NM_024896.2	ERMP1	-1.03976	0.000732342
NM_001030001.2	RPS29	-1.04862	0.00138316
NM_001159597.2	SH3YL1	-1.05071	0.000678512
NM_001012662.2	SLC3A2	-1.05092	2.47961e-05
NM_006111.2	ACAA2	-1.0527	8.43927e-05
NM_014234.4	HSD17B8	-1.05919	0.00116301
rna17019	TKT	-1.06285	0.0049694
XM_005273077.2	CD55	-1.07194	0.00277261
XM_005252367.1	MPP7	-1.07308	0.000565025
NM_001012642.2	GRAMD2	-1.07401	0.00189556
NM_001199723.1	CRABP2	-1.07632	0.00134894
XM_005266030.1	FBXO25	-1.07836	0.00238496
NM_001161504.1	ALDH4A1	-1.08257	0.000100362
NM_032793.4	MFSD2A	-1.08409	0.00115289
NM_001723.5	DST	-1.09057	0.000193277
NM_000424.3	KRT5	-1.09547	8.9275e-06
NM_004417.3	DUSP1	-1.09692	0.000409361
NM_003749.2	IRS2	-1.09758	0.000670566
NM_003273.3	TM7SF2	-1.10036	0.00609507
NM_001098577.2	RPL31	-1.10379	0.000873635
XM_006719862.1	KLF5	-1.10398	0.00612366
NM_138383.2	MTSS1L	-1.10497	6.69842e-05
NM_153221.2	CILP2	-1.10682	0.00449253
NM_003851.2	CREG1	-1.10704	1.02647e-06
XM_005263199.1	FAM160A1	-1.10743	0.000161325
NM_006763.2	BTG2	-1.10947	0.00100088
NM_017720.2	STAP2	-1.11355	0.000176309
NM_004360.3	CDH1	-1.11359	0.000400298
XM_005257349.2	KRT17	-1.12006	0.0025611
NM_014667.3	VGLL4	-1.12303	0.000338184
NM_003468.3	FZD5	-1.12424	0.00106376
NM_022493.1	NARFL	-1.12669	0.00887521
NM_021732.2	AVPI1	-1.13064	0.00160022
NM_032565.4	EBPL	-1.13341	1.6345e-06
NM_004390.3	CTSH	-1.13425	0.00109779
NM_021214.1	ABHD17C	-1.13808	0.000279669
NM_003390.3	WEE1	-1.14177	0.000380783
XM_005273613.1	SLC20A2	-1.14281	0.00241536
NM_001018109.2	PIR	-1.14324	0.00455658
NM_001037582.2	SCD5	-1.14333	0.000973665
NM_006472.4	TXNIP	-1.14417	0.00144142
XM_006717970.1	MMRN2	-1.14425	0.000449371
NM_139131.3	NUP98	-1.14549	0.00758021
NM_001031801.1	LIMK2	-1.15069	0.00091182
rna25225	EPB41L4A-AS1	-1.15294	0.00307654
XM_006711976.1	FOSL2	-1.15696	0.000119589
rna48656	SNHG1	-1.15773	0.000251891
NM_000422.2	KRT17	-1.1658	0.000865726
NM_001982.3	ERBB3	-1.16669	0.000998769
XM_006714639.1	PAM	-1.16736	0.00469078
XM_005266117.2	CLIC3	-1.16923	0.00560892
NM_005797.3	MPZL2	-1.18737	0.000730063
NM_019089.4	HES2	-1.18746	0.00397854
XM_005268204.1	ELMSAN1	-1.19057	3.34383e-05
NM_001172897.1	CAV1	-1.19398	0.00100532
XM_005261501.2	SUN2	-1.19684	0.00713118
NM_032199.2	ARID5B	-1.19833	6.67933e-05
NM_001498.3	GCLC	-1.20052	0.000114307
NM_001004106.2	GRK6	-1.205	0.00226679
XM_006711486.1	MIR205HG	-1.20507	0.00977069
NM_052858.5	MARVELD3	-1.20589	0.00467205
XM_006718464.1	CYB561A3	-1.20744	0.00090836
NM_001122.3	PLIN2	-1.21069	0.000616284
NM_001080467.2	MYO5B	-1.21082	0.00159703
NM_172353.2	CD46	-1.23029	0.000909669
NM_053001.3	OSR2	-1.23703	0.00857403
NM_001164440.1	ANKRD33B	-1.23943	7.34862e-05
rna24100	LOC100506548	-1.23972	6.7683e-06
NM_015147.2	CEP68	-1.24522	0.00120534
NM_006470.3	TRIM16	-1.24564	2.82036e-07
NM_001079874.1	VAV3	-1.24681	0.00632902
NM_018479.3	ECHDC1	-1.26087	0.000838938
XM_005264518.1	SPTBN1	-1.2641	0.00604139
NM_021922.2	FANCE	-1.26761	0.000286665
NM_001005337.2	PKP1	-1.26863	0.000133962
NM_018327.2	SPTLC3	-1.27185	0.000681692
NM_000574.3	CD55	-1.27289	0.00158973
NM_001079684.2	KIAA1191	-1.27679	0.00489175
NM_006829.2	ADIRF	-1.27721	1.56024e-05
NM_006018.2	HCAR3	-1.27982	0.000718223
NM_080738.3	EDARADD	-1.27986	0.002875
NM_016243.2	CYB5R1	-1.28183	0.000847763
NM_001135050.1	IGSF9	-1.28219	0.000116485
NM_001172895.1	CAV1	-1.28255	0.00167794
NM_020854.3	KIAA1468	-1.28581	0.0010891
NM_198402.3	PTPLB	-1.28592	6.09157e-05
NM_001753.4	CAV1	-1.2915	0.00471905
NM_015677.3	SH3YL1	-1.29269	0.00199367
NM_032637.3	SKP2	-1.29764	0.000443602
NM_001099456.2	NPW	-1.29836	0.0091263
NM_181900.2	STARD5	-1.30062	0.00288092
NM_006242.3	PPP1R3D	-1.30254	3.51821e-05
NM_003782.3	B3GALT4	-1.3127	0.00219505
NM_001097577.2	ANG	-1.31291	0.0061507
NM_006332.4	IFI30	-1.31692	0.00452807
NM_001190764.1	TMEM238	-1.32918	0.0084827
NM_181762.2	UBE2A	-1.33331	0.00943468
NM_002467.4	MYC	-1.33457	0.00013642
NM_003238.3	TGFB2	-1.33481	0.00402913
XM_005266396.1	LMO7	-1.33786	0.00329029
NM_005252.3	FOS	-1.34183	5.12492e-05
NM_198552.2	FAM89A	-1.35075	0.000959986
NM_004615.3	TSPAN7	-1.35178	0.00620381
NM_178842.3	CERS3	-1.35394	0.00773228
NM_001276760.1	TP53	-1.35444	0.00790539
NM_053279.2	FAM167A	-1.36018	1.12713e-05
NM_001289102.1	PRKCSH	-1.36236	0.00297413
XM_005256945.1	BAIAP2	-1.36416	0.000170041
XM_005273234.1	TARBP1	-1.36539	0.00534573
NM_001017967.3	MARVELD3	-1.37329	0.000787904
NM_000985.4	RPL17	-1.37333	8.57528e-05
rna66910	MIR22HG	-1.38002	0.0032664
NM_005239.5	ETS2	-1.3814	0.000702523
XM_005252732.2	CDKN1C	-1.3827	0.00278926
NM_015600.4	ABHD12	-1.38345	0.00316269
NM_001128148.1	TFRC	-1.38357	3.0999e-06
XM_005273059.1	MRPL55	-1.3845	0.00652454
NM_004370.5	COL12A1	-1.38837	2.80006e-05
NM_004900.4	APOBEC3B	-1.3925	0.00129444
NM_002648.3	PIM1	-1.3929	0.0013448
NM_001243186.1	PIM1	-1.3949	0.00113766
NM_001008844.1	DSP	-1.39493	0.000347429
XM_005264357.2	CRIM1	-1.39702	0.000746423
XM_005270861.1	FRRS1	-1.39913	0.00164695
NM_133337.2	MYOF	-1.40026	8.4573e-05
NM_139161.3	CRB3	-1.40039	0.00725915
XM_005264187.1	TET3	-1.40154	0.00230465
NM_003732.2	EIF4EBP3	-1.40543	0.00621463
NM_024041.3	SCNM1	-1.40657	0.00298338
rna61548	GCOM1	-1.40874	0.00831031
NM_001134222.1	IRX2	-1.41132	0.000875964
NM_203468.2	ENTPD2	-1.41199	0.000718191
NM_001243425.1	TTC39C	-1.41474	0.00188288
NM_003010.3	MAP2K4	-1.41764	0.00663975
rna61727	USP3	-1.41774	0.00962138
NM_175075.4	TDRP	-1.41823	6.11222e-07
NM_018424.3	EPB41L4B	-1.41983	8.18696e-07
NM_022153.1	C10orf54	-1.42746	0.00925874
NM_001941.3	DSC3	-1.42787	2.65568e-05
NM_001136137.1	RPL28	-1.43107	0.000200515
NM_032330.1	CAPNS2	-1.43324	0.00108509
NM_001162498.1	LPAR6	-1.44308	0.00160382
NM_022121.4	PERP	-1.44589	0.000311536
NM_019080.2	NDFIP2	-1.44807	0.000265184
NM_006264.2	PTPN13	-1.45294	9.07674e-05
rna56578	EBPL	-1.45839	0.000322683
XM_006723243.1	FXYD3	-1.45896	0.000759538
NM_001136196.1	TNPO2	-1.46006	0.00636532
XM_006713686.1	PPP2R3A	-1.46084	0.000874826
NM_207115.1	ZNF580	-1.46111	0.000830472
rna67915	FAM211A-AS1	-1.46353	0.000683542
XM_006713665.1	IL20RB	-1.464	0.00252462
XM_006722245.1	LOC101060376	-1.47121	0.00817582
NM_000421.3	KRT10	-1.47276	0.00758626
rna53061	LETMD1	-1.47472	0.00409398
NM_004163.4	RAB27B	-1.47526	0.00909001
rna42294	SNHG7	-1.48464	0.0013858
NM_005983.3	SKP2	-1.4849	0.00011145
NM_001217.3	CA11	-1.4851	0.000774871
NM_002257.3	KLK1	-1.4872	0.000305485
NM_005195.3	CEBPD	-1.4908	2.55684e-06
NM_005213.3	CSTA	-1.49253	2.42899e-06
NM_178569.2	C5orf38	-1.49818	0.000356668
NM_000636.2	SOD2	-1.50364	0.00347873
NM_052943.3	FAM46B	-1.50496	1.46161e-05
XM_005252291.1	CTNNAL1	-1.50669	0.00579872
NM_144765.2	MPZL2	-1.51692	0.00226914
NM_015291.3	DNAJC16	-1.52692	0.0080098
NM_001024465.1	SOD2	-1.52938	0.00255643
NM_001823.4	CKB	-1.5299	0.00631879
NM_033103.4	RHPN2	-1.53623	3.70675e-05
NM_014181.2	LGALSL	-1.54546	0.00113837
NM_025236.3	RNF39	-1.54836	0.000152899
XM_005252284.1	C9orf3	-1.55226	0.00117029
NM_177551.3	HCAR2	-1.55374	0.00138488
NM_145791.2	MGST1	-1.55387	0.0082427
NM_031439.3	SOX7	-1.56511	3.39843e-07
NM_000382.2	ALDH3A2	-1.5804	1.93311e-06
NM_001145373.2	OTUD1	-1.58088	0.000787119
XM_005271089.1	ABCD3	-1.5827	8.28332e-05
NM_001562.3	IL18	-1.58418	2.23169e-05
NM_001256523.1	ZNF74	-1.58689	0.00891185
NM_174881.2	CRB3	-1.5922	0.00321473
NM_030634.2	ZNF436	-1.60917	0.00031462
NM_001289097.1	AJUBA	-1.61833	0.00174104
NM_023932.3	DLK2	-1.62128	9.83484e-05
rna67907	FAM211A-AS1	-1.62446	0.00158324
rna38565	FAM83H-AS1	-1.63461	5.58565e-05
XM_005272199.1	ASS1	-1.6412	0.00155513
NM_022059.3	CXCL16	-1.64173	8.72434e-07
NM_004420.2	DUSP8	-1.64433	0.00558969
NM_014947.4	FOXJ3	-1.65081	0.00266051
NM_013262.3	MYLIP	-1.65409	0.0046289
NM_001164446.2	C6orf132	-1.65439	1.11445e-06
NM_005170.2	ASCL2	-1.66095	0.00108308
NM_016006.4	ABHD5	-1.66656	2.00252e-07
NM_032623.3	MGARP	-1.67075	0.00220329
NM_001202521.1	DDR1	-1.67184	0.00699692
NM_012101.3	TRIM29	-1.67193	7.38953e-05
NM_001136265.1	IFFO2	-1.68104	1.87515e-05
NM_001145548.1	ZDHHC7	-1.6811	0.00444088
NM_002307.3	LGALS7	-1.68449	0.00288509
NM_013230.2	CD24	-1.68631	0.00123742
NM_152562.2	CDCA2	-1.68633	0.00968233
NM_001264.4	CDSN	-1.69414	0.00715686
XM_005266797.2	SMPDL3A	-1.69433	0.00469154
NM_002615.5	SERPINF1	-1.69443	0.00153456
NM_144717.3	IL20RB	-1.69855	1.27791e-05
rna67564	LOC284023	-1.69918	2.78789e-05
NM_153354.4	TMEM161B	-1.70408	0.000704083
NM_001710.5	CFB	-1.70714	0.0087122
NM_017709.3	FAM46C	-1.71027	0.000626923
NM_002510.2	GPNMB	-1.71552	0.00744919
NM_014278.2	HSPA4L	-1.71593	1.71961e-07
XM_006714139.1	FAT1	-1.73148	0.00354962
XM_006711278.1	GLUL	-1.73713	0.000216194
NM_024423.2	DSC3	-1.74663	9.09057e-05
NM_001720.3	BMP8B	-1.75181	0.000475997
XM_006721273.1	ESRP2	-1.76357	0.000617845
NM_004614.4	TK2	-1.76411	0.00298761
NM_003222.3	TFAP2C	-1.76518	2.65541e-05
XM_006716284.1	CLU	-1.77195	1.51481e-07
NM_014553.2	TFCP2L1	-1.78531	0.000857241
XM_005258206.2	DSC2	-1.78621	0.000372611
NM_145296.1	CADM4	-1.79552	1.94723e-05
NM_020982.3	CLDN9	-1.79643	0.00473694
NM_005803.2	FLOT1	-1.80359	0.00760356
XM_006717555.1	TACC2	-1.80655	0.00081783
NM_001013257.2	BCAM	-1.81629	7.5679e-06
rna66877	YWHAE	-1.81676	0.00223999
NM_000565.3	IL6R	-1.82238	2.99124e-05
NM_001885.1	CRYAB	-1.82667	0.0022901
NM_025216.2	WNT10A	-1.82986	0.000779205
NM_016952.4	CDON	-1.83185	0.00376433
NM_001134438.1	PHLDB2	-1.83512	0.000215199
XM_005246534.2	IRS1	-1.84439	5.84082e-05
NM_020990.3	CKMT1B	-1.84626	1.97501e-05
XM_006716671.1	TATDN1	-1.84711	0.00837253
NM_014890.3	FILIP1L	-1.85295	0.000191462
NM_001033044.2	GLUL	-1.87338	0.00246543
XM_006715490.1	MLLT4	-1.88023	0.00868511
NM_000076.2	CDKN1C	-1.90029	0.00420724
NM_030943.3	AMN	-1.9038	0.00320705
NM_016352.3	CPA4	-1.91016	5.4637e-05
NM_005220.2	DLX3	-1.9138	0.000981357
NM_024939.2	ESRP2	-1.92097	2.73686e-07
NM_000170.2	GLDC	-1.9278	0.000365245
NM_001011709.2	PNLIPRP3	-1.92816	0.00157185
NM_001338.4	CXADR	-1.92941	0.000206558
XM_005245056.2	GPR161	-1.93038	0.00239886
NM_024734.3	CLMN	-1.95373	0.00100842
NM_198129.1	LAMA3	-1.96672	8.90255e-06
rna5050	ADAMTSL4	-1.97478	0.00582855
NM_018211.3	RAVER2	-1.97672	3.12749e-06
[truncated: 627 more rows]
