# Supplementary material for: Long-term cytokine exposure remodels the methylome and transcriptome of recessive dystrophic epidermolysis bullosa keratinocytes – a bioinformatic analysis
Source: Front Cell Dev Biol. 2026 May 7;14:1810599. doi: 10.3389/fcell.2026.1810599 (PMC13189922; doi:10.3389/fcell.2026.1810599)
Supplement: Supplementary file 2 [file DataSheet1.zip › Table S2_DEG_IL6vsMOCK1T1.xlsx]

## Sheet: Sheet 1
transcript	gene	logFC	P.Value
NM_153188.2	TNPO1	13.4957	3.3266e-06
XM_005278287.2	RPS9	12.598	4.56121e-05
NM_001288733.1	TEX2	11.8673	4.16662e-09
XM_006721353.1	PIEZO1	11.6913	1.47032e-07
NM_001397.2	ECE1	11.4164	0.000845933
NM_001281719.1	UBB	11.0774	0.00123394
XM_005263196.1	TLR2	10.8321	0.00185976
XM_005251774.2	ABCA1	10.5933	0.000362273
XM_006713278.1	ROBO1	10.176	0.00183375
XM_006721480.1	CAMTA2	10.1675	0.00163479
NM_006856.2	ATF7	10.1513	3.66079e-07
XM_006717076.1	GSN	10.1279	0.000829212
NM_199482.3	MOB4	10.0597	0.00125138
XM_005267916.2	TRMT5	9.80934	0.000244025
NM_014281.4	PUF60	9.70529	1.0103e-07
NM_002675.3	PML	9.65024	3.24226e-06
XM_005250936.1	PHF20L1	9.6115	6.99357e-05
XM_005263374.1	LRBA	9.60045	0.00254547
XM_005266134.1	SEC16A	9.54673	2.53763e-06
XM_006714409.1	DDX60L	9.49751	0.00649491
NM_001168239.1	ABL2	9.46195	0.00110635
XM_006712382.1	CLASP1	9.41495	0.00801226
XM_006722943.1	HOMER3	9.38646	0.00577142
NM_001286068.1	C11orf54	9.37784	0.00093384
XM_005256920.1	GJC1	9.25886	0.0030867
NM_173701.1	WARS	9.15966	0.00189078
NM_001172420.1	EFHC1	9.13496	3.67216e-12
XM_006718222.1	CD82	9.11517	5.67094e-06
NM_001193277.1	MID1	8.98573	2.92802e-06
NM_001135245.1	TCOF1	8.9369	0.00717763
NM_001242818.1	DEF8	8.92251	0.000506151
NM_001244585.1	LUC7L2	8.87024	0.000816449
NM_021991.2	JUP	8.81608	0.00694481
NM_001199699.1	DHX33	8.73201	0.00278334
NM_006165.3	NFRKB	8.70617	0.00594434
NM_001171201.1	UBAP1	8.6937	5.33961e-06
NM_001032381.1	PQBP1	8.69361	5.25677e-05
XM_006721921.1	NAGLU	8.66611	0.00207993
NM_144779.2	FXYD5	8.64339	0.00170418
XM_005253102.1	TSPAN4	8.62261	0.00719815
XM_006712072.1	ATL2	8.59419	0.00157662
XM_005257174.2	AZI1	8.55226	7.61432e-09
NM_001278716.1	FBXL4	8.54423	3.06247e-07
NM_001130455.1	DYSF	8.50416	0.000402389
XM_006711360.1	ADIPOR1	8.47944	6.5967e-09
XM_005262658.1	WDR19	8.42616	0.00492599
NM_080616.4	C20orf112	8.4206	1.54307e-06
NM_002714.3	PPP1R10	8.33014	0.00671158
NM_001915.3	CYB561	8.32774	0.00116517
XM_005250726.2	POM121	8.32652	2.39578e-05
NM_001145966.1	MKI67	8.27036	0.000806304
NM_016041.3	DERL2	8.2687	5.06009e-06
NM_052963.2	TOP1MT	8.26702	3.65422e-08
XM_005257895.1	CDC27	8.26105	0.00165411
XM_005255453.2	MKL2	8.25702	0.00628447
XM_005274296.1	NAA40	8.25481	0.00102508
XM_005268985.1	SSH1	8.24475	0.000448759
XM_005273333.1	ZNF496	8.21966	0.000402645
NM_001257145.1	DDX11	8.20554	2.00615e-06
NM_005465.4	AKT3	8.19895	0.000208377
XM_005255783.2	ADCY7	8.07289	0.000418211
XM_006715425.1	SYNE1	8.07018	9.11544e-05
rna77989	RPS9	8.02583	0.00426824
XM_006710688.1	PIK3CD	7.98607	1.29707e-07
NM_001005408.1	NEURL4	7.97812	0.000164618
XM_005262767.1	SH3D19	7.88679	0.00217212
NM_016507.3	CDK12	7.86467	0.00517404
XM_005271381.1	YAP1	7.86238	0.0014248
XM_005245005.1	POGZ	7.8334	0.0059146
XM_005246584.1	NAB1	7.80449	0.00111382
NM_001135248.1	MFAP2	7.7889	0.000293471
rna30156	LYRM2	7.78533	2.31417e-05
NM_001261410.1	BCAR3	7.77721	0.000268429
XM_005270427.1	SSX2IP	7.76394	0.00106544
NM_020242.2	KIF15	7.75522	0.000335702
NM_004811.2	LPXN	7.75507	0.000123354
XM_006716873.1	CNTNAP3	7.68384	0.00925222
XM_005264035.1	IL1RL2	7.67035	5.70415e-05
XM_006716583.1	FAM49B	7.66427	2.95473e-06
XM_006722215.1	HELZ	7.65179	0.00187531
NM_001543.4	NDST1	7.6496	0.00361512
XM_006723300.1	GRAMD1A	7.63038	7.74336e-05
NM_001243137.1	PDE8A	7.62932	0.00452972
XM_005255132.1	FBXL16	7.60425	0.000343486
XM_005270265.1	BTAF1	7.53318	0.000419186
XM_006724213.1	BRD1	7.51453	0.00170937
NM_001007073.1	RPL32	7.51117	0.00211731
NM_001258221.1	KCTD1	7.50479	0.0089872
NM_001289068.1	HELLS	7.48462	0.000298593
XM_005274561.1	PRKX	7.45833	0.00629982
NM_016649.3	ESF1	7.40868	0.00459771
NM_194282.3	LIN54	7.39228	0.00697377
NM_005128.2	DOPEY2	7.38282	0.000595385
NM_001033857.2	DCLRE1C	7.37254	0.000740126
NM_001098211.1	HRH1	7.35682	1.41009e-05
NM_004697.4	PRPF4	7.35508	0.00903252
rna30739	RNF146	7.34311	0.00465735
NM_001242956.1	SEPT7	7.33228	0.00467067
NM_001007101.2	ZNF484	7.29825	0.0011171
XM_005268421.2	NR3C1	7.2461	1.39652e-05
XM_005247917.1	DZIP3	7.21961	4.14214e-06
NM_145861.2	EDARADD	7.20637	0.000270626
XM_005270429.1	SSX2IP	7.20315	0.000743724
rna76205	ITPKC	7.18161	0.00661579
XM_005245633.2	ARHGEF11	7.16828	0.00237383
XM_005259938.1	ACP5	7.16427	0.00175362
XM_006711611.1	NAV1	7.14867	0.000824445
NM_001163474.1	ZNF746	7.12544	0.00042785
NM_001204286.1	MUC1	7.11854	0.000462759
NM_016126.2	HSPB11	7.11837	0.00634592
XM_005272686.2	CASK	7.1128	0.000727348
XM_005267423.2	PCNX	7.10693	2.54777e-05
XM_005276752.2	VPRBP	7.09693	2.74284e-06
NM_001159287.1	TPI1	7.09252	0.0015752
XM_006721431.1	AKAP10	7.08776	0.00841627
NM_001136033.2	PUF60	7.08329	0.00424396
XM_005257507.1	TEX2	7.0621	0.000385483
NM_006044.2	HDAC6	7.06196	9.52838e-05
XM_006715943.1	GTF2I	7.04957	0.00431166
XM_005273610.2	SLC7A2	7.04639	0.00332246
XM_005256689.1	PER1	7.02872	0.00376468
NM_006089.2	SCML2	6.99054	1.73182e-05
NM_021138.3	TRAF2	6.98916	2.63023e-07
XM_005256121.1	TERF2	6.97213	0.000208859
NM_001258030.1	GSN	6.95896	0.00827035
XM_006721950.1	SEPT4	6.93728	0.000881598
NM_001282715.1	OLFML2A	6.92154	6.51849e-05
XM_006718127.1	CELF1	6.91897	0.000177011
NM_203390.2	RBM12B	6.89852	0.000421972
NM_001002759.1	SFR1	6.89448	0.00207871
rna48091	KBTBD4	6.87524	0.00356954
XM_006720960.1	FLYWCH1	6.86192	0.000321336
XM_005267421.2	PCNX	6.83214	5.52007e-06
NM_004176.4	SREBF1	6.82949	0.000848318
NM_032682.5	FOXP1	6.82795	0.00884343
NM_001199340.1	RPL17	6.82712	0.00871543
XM_006722637.1	CIRBP	6.82431	0.00403822
NM_014497.4	ZNF638	6.81705	0.00630517
rna80309	UBE2V1	6.7923	0.00405957
XM_005269622.2	JMJD1C	6.78324	0.00376278
NM_001270698.1	ARHGAP12	6.77185	1.98186e-05
NM_183234.2	RAB27A	6.7622	0.001245
NM_152511.3	DUSP18	6.74866	1.25179e-06
XM_005249314.1	DST	6.7441	0.00978439
XM_005266497.1	RBM26	6.71558	3.24479e-07
NM_015185.2	ARHGEF9	6.71181	0.00845389
XM_005266679.1	RTTN	6.71074	2.32392e-06
NM_001278491.1	ANAPC15	6.68943	0.000731431
NM_001286686.1	CKAP2	6.68719	0.00303675
NM_001111067.2	ACVR1	6.67133	4.95653e-06
NM_198310.3	TTC8	6.66582	7.26478e-05
XM_005272173.1	SETX	6.65126	0.000160056
NM_001134776.1	KLC2	6.64813	6.12871e-08
XM_006715429.1	FYN	6.64572	0.002564
NM_003300.3	TRAF3	6.64361	2.70391e-06
XM_005267174.1	USP45	6.62222	0.00325464
NM_153372.1	C1QTNF1	6.61861	0.00113721
XM_005269259.1	USP15	6.61462	0.00388178
XM_005248278.1	RICTOR	6.61449	0.000537657
NM_175921.4	C5orf51	6.60027	4.16298e-06
NM_001243120.1	SKP2	6.59833	0.00164864
XM_005264282.1	FOXN2	6.59037	0.000641129
XM_006718737.1	SYT12	6.57858	1.22392e-07
XM_006712615.1	STEAP3	6.57082	0.00132802
rna46470	ANO9	6.55293	0.00254116
NM_001032373.1	ZNF226	6.54141	0.00238546
XM_005256563.2	MPRIP	6.53233	4.49252e-07
XM_006722434.1	RTTN	6.50715	0.00559427
XM_006722700.1	MAST3	6.49293	0.000424466
XM_005270010.1	SEMA4G	6.48441	0.00752774
XM_005254273.2	GABPB1	6.48136	0.000222335
XM_006711432.1	YY1AP1	6.48126	0.00100295
NM_001145345.1	ZNF566	6.47376	0.00196618
NM_016134.3	CPQ	6.47114	0.000916493
NM_002462.4	MX1	6.46906	0.00598047
NM_001130519.2	ZNF195	6.46407	2.98978e-05
rna16248	FYCO1	6.44671	4.9436e-05
NM_001199054.1	CDIP1	6.44275	3.96204e-05
XM_005248011.2	ACOX3	6.44199	4.79203e-06
XM_005264527.1	TIA1	6.4384	0.000565237
XM_006711924.1	MTHFD2	6.42511	0.00195887
XM_006717203.1	PTPN3	6.40953	0.0049417
XM_006713285.1	RNF123	6.39686	0.000887915
XM_005248973.1	GLTSCR1L	6.39039	3.04248e-05
NM_001288588.1	ZNF280D	6.38672	0.00131732
NM_014302.3	SEC61G	6.38393	0.00201563
NM_203386.2	RNH1	6.3673	7.44849e-05
XM_005269715.1	ANK3	6.36422	8.69839e-07
XM_005254899.1	ISG20	6.35639	0.000205193
XM_005250243.1	ZKSCAN5	6.35482	3.3082e-06
XM_005266574.1	KATNAL1	6.3507	0.00708366
XM_006721352.1	HERPUD1	6.34677	0.0027063
XM_006716092.1	CASD1	6.33455	4.94165e-05
XM_005270051.2	ZDHHC6	6.32893	0.00913589
XM_005253909.1	PRKAB1	6.32843	0.00373619
XM_006712006.1	GEN1	6.32833	0.00618915
NM_001270699.1	ARHGAP12	6.31954	1.85715e-05
NM_199070.1	NDUFAF3	6.31903	1.95153e-07
NM_001099220.1	ZNF862	6.31166	0.000533675
NM_001265592.1	PLEKHG5	6.30762	0.000419515
XM_005268112.1	GPR68	6.29664	6.91238e-06
XM_006720403.1	TTBK2	6.27224	5.0394e-08
XM_006722279.1	CCDC57	6.2722	1.81916e-05
rna44229	LRRC20	6.27059	0.0066213
XM_005265583.1	ACVR2B	6.26124	0.000666734
NM_001278516.1	MDM4	6.23894	0.000206174
XM_005266061.2	NSMF	6.22485	1.2364e-05
NM_001270.2	CHD1	6.22332	0.00880246
NM_174964.2	ST3GAL3	6.21822	0.00441288
NM_001128846.1	SMARCA4	6.21606	2.62044e-05
NM_001267806.1	PAAF1	6.18545	3.94811e-05
NM_016479.4	SHISA5	6.14741	2.97142e-05
XM_005245001.1	POGZ	6.14331	4.49483e-07
XM_005256716.1	VPS53	6.13916	0.00850405
NM_153480.1	IL17RE	6.13725	0.000135151
NM_016569.3	TBX3	6.1296	0.000361209
NM_001199161.1	USP19	6.12645	0.000396775
XM_005258016.1	PHF12	6.12425	0.00350437
NM_001204415.1	TINAGL1	6.1182	3.41326e-06
XM_005253975.2	MAPKAPK5	6.10815	0.00244562
XM_005272218.1	NUP214	6.09019	0.0029542
NM_152715.3	TBCEL	6.08379	7.01173e-05
XM_005266822.2	NCOA7	6.07157	0.000557792
rna34044	GATS	6.07155	0.000185343
XM_006711477.1	RBBP5	6.06568	0.000938453
NM_014910.4	ZNF507	6.03851	0.000142153
NM_014956.4	CEP164	6.02626	2.81951e-07
NM_001184728.2	PIGT	6.01205	0.000260197
XM_006715522.1	PLEKHG1	6.00321	0.00158324
NM_001146108.1	PTGR1	5.97366	0.00037841
XM_006712473.1	BAZ2B	5.96161	0.00703731
rna80773	RTEL1-TNFRSF6B	5.95631	0.00701298
XM_005260885.1	ENTPD6	5.95424	0.00996366
XM_005248446.2	MARVELD2	5.93964	0.000429974
XM_006718395.1	ATG13	5.92449	5.33486e-05
NM_001203250.1	ZNF20	5.92246	1.53618e-06
XM_005251496.1	UBE2R2	5.91649	1.98722e-06
NM_152586.3	USP54	5.90969	0.00426613
XM_006714467.1	NIPBL	5.90865	0.00197087
XM_005249670.1	AVL9	5.90783	0.000415337
NM_002610.4	PDK1	5.90215	0.000506483
XM_005248005.1	WHSC1	5.90071	0.00708375
NM_173636.4	WDR62	5.87371	0.00986356
NM_138787.3	C11orf74	5.8661	0.00158745
NM_012224.2	NEK1	5.86492	0.003055
NM_014714.3	IFT140	5.85601	2.49198e-06
rna17143	SLMAP	5.85416	6.21699e-05
NM_004772.2	NREP	5.8311	0.00303629
NM_181504.3	PIK3R1	5.82577	0.000798567
XM_006711922.1	USP39	5.8206	0.00795687
XM_005247466.2	MBNL1	5.81875	9.11595e-07
NM_001136530.1	SERPINE2	5.80448	0.00664203
XM_006716886.1	MPDZ	5.79385	0.0048888
XM_005246880.2	KIAA1715	5.77152	0.00333111
XM_005263274.2	MND1	5.76743	0.00420291
NM_153261.5	CNEP1R1	5.7665	0.00490348
XM_005270211.2	SLC25A28	5.7646	0.00482088
XM_005259794.2	ZNF431	5.74778	3.68583e-07
NM_024838.4	THNSL1	5.74392	1.41795e-06
XM_006720440.1	GOLGA8A	5.74025	0.00117621
NM_181050.2	AXIN1	5.73835	0.00225349
XM_005265850.1	WWC1	5.73581	0.00064492
NM_001033574.1	AMZ2	5.73467	0.00575174
rna5652	THBS3	5.7307	0.00268737
XM_006724425.1	TRABD	5.7255	0.00130329
XM_005271283.1	PSRC1	5.72353	0.00162572
XM_006720116.1	MLH3	5.72266	4.71237e-06
XM_006716324.1	SLC39A14	5.72019	0.00822692
NM_001127398.2	ERLEC1	5.71226	0.00396074
XM_006719519.1	PITPNM2	5.70493	0.00285071
XM_006713654.1	AMOTL2	5.70476	0.000241864
XM_006724484.1	GK	5.70165	0.00284072
NM_014735.4	JADE3	5.70151	0.000731483
rna12980	FKBP7	5.68756	0.0039132
NM_001130032.1	ZNF562	5.68277	0.00285096
NM_138432.2	SDSL	5.67367	0.00314552
XM_005266457.1	SUPT20H	5.67312	0.00224967
XM_005277515.1	SRGAP2	5.67248	9.44489e-08
NM_001128911.1	PCBP2	5.66766	0.000185446
NM_203296.1	TRIM7	5.66612	2.39079e-06
NM_018191.3	RCBTB1	5.66239	2.06034e-05
NM_052905.3	FMNL2	5.65976	2.06462e-05
NM_001204856.1	SCNM1	5.6417	0.00994522
NM_001166345.1	MDFIC	5.6391	0.000335336
XM_005268209.1	NEK9	5.61851	0.00958755
NM_012216.3	MID2	5.61761	3.59053e-05
XM_006716110.1	ZNF3	5.60006	0.00315549
NM_001173982.1	CHST11	5.59829	1.31308e-06
NM_018092.4	NETO2	5.5867	0.00283721
NM_001204173.1	C8orf44-SGK3	5.57755	0.00952876
NM_003078.3	SMARCD3	5.57598	2.44557e-05
XM_006717039.1	CIZ1	5.57002	0.00364938
NM_001185118.1	MYNN	5.56199	0.000265163
NM_001243645.1	CFL2	5.55578	0.00406377
NM_057159.2	LPAR1	5.55462	0.0063779
NM_001167867.1	ATP5SL	5.55403	0.000491703
XM_006714111.1	PPM1K	5.54117	8.25398e-06
XM_005262113.1	BRWD3	5.54107	0.00698853
XM_005270052.1	ZDHHC6	5.53404	0.00724675
XM_005254000.1	GIT2	5.52964	0.00949011
NM_181453.3	GCC2	5.52819	0.00408773
XM_005274550.2	PHKA2	5.5241	0.000101292
NM_001267064.1	PLEKHB2	5.52349	0.000118228
XM_005250269.1	DNAJC2	5.51349	1.33984e-05
NM_145231.3	EFCAB11	5.51322	4.54867e-06
XM_005263465.1	RERE	5.50832	1.09122e-05
NM_014647.3	KIAA0430	5.50026	2.18025e-05
XM_005256964.1	RUNDC3A	5.49435	0.00171803
rna1202	LINC00339	5.49304	0.000756992
XM_005250839.1	DENND3	5.49078	2.88671e-05
XM_005245746.1	PAQR7	5.48509	5.57202e-05
XM_005265451.1	BRPF1	5.48136	4.0591e-05
NM_015481.1	ZNF385A	5.47762	0.00422233
XM_006710881.1	LRP8	5.46889	2.30015e-06
NM_001199378.1	GBF1	5.45857	0.000419112
rna51300	ZBTB44	5.44262	0.00541191
XM_006718702.1	PICALM	5.4399	1.2694e-07
NM_001145049.1	GPN1	5.43967	0.001205
NM_001247996.1	ASAP1	5.4367	9.50152e-05
XM_005273083.2	CNST	5.43168	0.00908692
NM_001131024.1	PEX5	5.42573	0.000185354
XM_005264788.1	RBM6	5.42161	3.71107e-06
NM_013322.2	SNX10	5.42077	0.00449575
NM_020879.2	CCDC146	5.4033	0.000173643
XM_006721175.1	GAS8	5.4033	0.000643335
NM_003946.6	NOL3	5.39892	0.00523298
NM_001018001.2	KAZN	5.3927	0.000551735
NM_025251.1	ARHGAP39	5.38669	0.000231716
XM_006722487.1	DYM	5.38025	0.00234774
NM_145312.3	ZNF485	5.37463	0.00497242
NM_001135726.1	HMBOX1	5.36538	4.05488e-05
XM_005246758.1	TMBIM1	5.36015	1.31043e-05
XM_005269506.1	ZFYVE27	5.35649	1.24663e-05
NM_014665.3	LRRC14	5.35488	0.000179497
NM_001143787.1	PPHLN1	5.33071	9.88349e-05
NM_005310.3	GRB7	5.33007	2.29367e-05
NM_001171806.1	PAPD7	5.32217	0.007156
XM_005255280.1	UBN1	5.3208	0.000505232
NM_004552.2	NDUFS5	5.30803	0.00642079
XM_006723186.1	ZNF404	5.30756	0.000137921
NM_175839.2	SMOX	5.30723	8.48557e-06
XM_005251492.1	CNTLN	5.30398	0.00717523
XM_005266167.2	GOLGA3	5.29799	0.00771044
NM_001271832.1	PPP2R4	5.29667	0.001033
XM_006718131.1	CELF1	5.29128	0.00421198
NM_001001419.1	SMAD5	5.28353	0.000837778
NM_001100429.1	RAP1GDS1	5.27899	0.00169537
NM_001014432.1	AKT1	5.27345	0.00860317
NM_001111309.1	PDE4A	5.26992	0.000400309
XM_005271766.2	GRB10	5.25658	0.00509447
NM_001168215.1	TMEM92	5.25598	6.4918e-05
XM_005274562.1	CTPS2	5.25209	0.00122739
NM_001033930.1	UBA52	5.25065	0.0039348
NM_003426.3	ZNF74	5.24281	1.12335e-05
NM_001009958.1	ZNF655	5.2316	0.00103606
NM_020912.1	FLYWCH1	5.22507	7.91859e-08
rna16679	MST1R	5.21979	5.91585e-06
NM_001251989.1	GMNN	5.21757	0.00825769
XM_006715450.1	PNISR	5.19826	0.000818777
XM_005256921.1	GJC1	5.18646	1.81723e-05
NM_001128919.1	MARK3	5.17973	0.00260022
NM_001142414.1	CRCP	5.16554	0.00200689
XM_006721226.1	PDPR	5.16414	0.000390158
NM_032039.3	ITFG3	5.16408	0.00150378
NM_001164385.1	STAU2	5.15554	0.00828799
XM_005271935.1	PPIP5K2	5.15124	6.32756e-06
XM_005257212.2	NAT9	5.14829	0.00737417
NM_001190737.1	NFIB	5.14608	0.000123112
XM_005256953.1	LEPREL4	5.14361	3.38045e-05
XM_006715902.1	ATXN7L1	5.14239	0.0011582
XM_006711019.1	TNFRSF14	5.13924	0.00693668
NM_019042.3	PUS7	5.13252	0.00513746
NM_001204090.1	COX16	5.12617	0.00307056
NM_152927.2	CPNE1	5.12589	0.00699809
XM_005245587.1	ARHGEF2	5.1242	0.000170922
XM_006724507.1	RPS6KA3	5.1231	2.55433e-05
NM_203404.1	AMPD2	5.11859	0.00750438
XM_006713630.1	ITGB5	5.11792	0.00397228
NM_001257971.1	CTSL	5.11662	2.28639e-05
XM_006720634.1	GOLGA6L4	5.10907	0.00220538
NM_001098540.2	HPSE	5.08517	0.00834744
XM_006718782.1	TMEM218	5.07285	0.00597676
XM_006712869.1	MAP4K4	5.05548	6.58209e-05
NM_001242920.1	PLTP	5.04004	0.000145619
XM_006716137.1	CALD1	5.03303	0.00248404
NM_133459.3	CCBE1	5.02633	0.000698836
NM_001193524.1	FAM65A	5.00742	2.99673e-05
NM_001102396.1	SIKE1	5.00512	0.000626433
NM_001258276.1	TMEM200A	5.00173	0.00444805
XM_005252847.1	KIAA1549L	4.99751	0.00411529
NM_002189.3	IL15RA	4.9939	3.87611e-05
XM_006713661.1	PLS1	4.99271	0.00380103
XM_006723459.1	ZNF468	4.97659	0.0059625
XM_006720261.1	TMEM121	4.96368	0.00542643
XM_005254350.1	IVD	4.94341	0.00569026
XM_005265316.1	NGLY1	4.90881	0.000849031
XM_005255375.1	RRN3	4.89924	7.82259e-05
NM_175040.3	ST6GALNAC4	4.89607	0.00145172
XM_006711691.1	DENND4B	4.89172	0.000625266
XM_005249642.1	BRAT1	4.8848	0.00127412
XM_005269742.1	ANXA11	4.87588	0.000514102
NM_001142397.1	CTIF	4.87385	0.00477846
XM_005246339.1	METTL21A	4.86152	0.00175941
NM_014811.3	PPP1R26	4.8607	0.000234119
XM_005246937.2	CFLAR	4.84979	0.000140597
NM_031483.5	ITCH	4.84913	2.72106e-05
NM_007282.4	RNF13	4.84311	0.00424848
XM_005249572.1	NOD1	4.83811	0.00436378
NM_152772.2	TCP11L2	4.83136	0.000674219
NM_001099270.1	ZBTB34	4.82923	0.00512172
XM_006715509.1	ERMARD	4.82784	0.000387523
XM_006714879.1	FAM193B	4.82377	0.00526323
rna70292	FLJ44342	4.8181	7.1891e-05
NM_004630.3	SF1	4.80073	0.00156857
NM_144497.2	AKAP12	4.78429	9.06445e-06
NM_033407.3	DOCK7	4.78251	0.000284942
NM_001142423.1	MORF4L2	4.78086	0.00416121
XM_005268206.1	ELMSAN1	4.75191	0.000202035
XM_005270652.2	MAST2	4.68983	0.00172688
NM_031427.3	DNAL1	4.68563	0.000225015
XM_006721445.1	SLC43A2	4.68201	0.00736315
XM_006718891.1	GRAMD1B	4.67343	0.00175004
NM_001083588.1	E2F5	4.66858	0.000225844
NM_001278708.1	PSMD2	4.65072	0.00544594
NM_145306.2	C10orf35	4.64471	0.00080173
NM_000403.3	GALE	4.63655	0.00394056
NM_001010887.2	ACER2	4.6365	0.00384179
NM_023003.3	TM6SF1	4.60998	0.00149305
rna15732	UBP1	4.60062	0.00296024
NM_001110354.1	ZP3	4.59777	0.000923626
XM_006724047.1	TRAPPC10	4.59746	0.00823486
XM_006714462.1	TTC33	4.59529	0.00315709
NM_182697.2	UBE2H	4.59233	0.00674676
rna26654	SLIT3	4.58897	8.75601e-07
NM_001282116.1	RFX3	4.58675	0.00268993
rna16810	VPRBP	4.58591	0.00562137
XM_005252691.1	PTPRE	4.58193	0.00822333
rna55618	AACS	4.5818	0.0024081
NM_001267594.1	SENP1	4.57838	0.00193128
XM_005269020.1	PRKAG1	4.57061	0.00332984
NM_001261439.1	ETV4	4.56932	4.33362e-07
NM_152856.2	RBM10	4.56385	0.00807419
NM_032663.3	USP30	4.5279	1.27242e-05
NM_014598.2	SOCS7	4.52636	0.00561397
XM_005264143.1	ZNF513	4.52602	0.00805525
XM_005261683.1	ZMAT5	4.52023	0.00609413
NM_003898.3	SYNJ2	4.51417	6.07817e-05
NM_001271788.1	DYNC1I2	4.50835	0.00738203
NM_080678.2	UBE2F	4.50769	1.71704e-05
XM_005253819.2	SH2B3	4.49463	0.000438495
rna34620	AASS	4.48803	0.00506627
XM_006714587.1	AFF4	4.4719	0.000528426
XM_006714160.1	TRIM2	4.45943	0.00439905
XM_005249956.1	ZNF746	4.45824	0.0021184
NM_001114107.4	PDLIM3	4.45486	0.000480427
NM_022768.4	RBM15	4.45457	1.9075e-05
XM_005245481.1	DAP3	4.45278	0.00762876
XM_005252126.1	NAA35	4.4425	0.00741545
NM_020760.1	HECW2	4.43832	0.00297972
XM_005247977.1	PPP2R2C	4.42657	0.00601642
NM_001163417.1	FAM172A	4.41466	0.00323209
NM_032673.2	PCGF1	4.4077	0.00107781
XM_006724224.1	RHBDD3	4.40511	0.000492081
XM_005256160.2	FAM192A	4.40407	0.0051379
NM_001166358.1	SHMT2	4.40114	0.00113691
NM_201222.2	MAGED2	4.39978	0.00069024
XM_006711410.1	RALGPS2	4.39744	0.000431205
XM_006718618.1	PPP6R3	4.3962	0.00176172
NM_004945.3	DNM2	4.39515	4.96126e-06
XM_006713788.1	HPS3	4.38972	0.00531996
NM_032439.3	PHYHIPL	4.38883	0.0011193
NM_001286807.1	SLC25A30	4.3865	0.00146767
XM_006721321.1	CBFB	4.38594	0.00656812
NM_014342.3	MTCH2	4.38571	3.17965e-05
XM_006721765.1	ERBB2	4.37828	0.00542758
NM_007022.3	CYB561D2	4.33835	0.000454203
NM_001282334.1	HMHA1	4.33548	0.000368123
XM_006712971.1	METTL6	4.33427	0.00851116
XM_005259271.2	ADCK4	4.31378	0.00331421
XM_005255428.1	LUC7L	4.30414	0.00432081
XM_006720874.1	SRRM2	4.28743	0.000852968
XM_006712767.1	DCAF17	4.26697	0.00154637
NM_001109689.3	ZNF250	4.24085	0.00979418
XM_005245848.1	AHDC1	4.23806	0.00866802
NM_002504.4	NFX1	4.2266	2.25974e-05
rna80673	SLCO4A1	4.22574	0.00455221
NM_016625.3	RSRC1	4.22294	0.00408766
XM_006723625.1	ZNF343	4.21839	0.0005857
XM_005246088.1	USP40	4.21088	0.000208534
XM_005264997.2	ANKRD28	4.20541	0.00486032
NM_001160223.1	RNF170	4.17056	0.00388
NM_005474.4	HDAC5	4.15906	0.000829505
NM_001079802.1	FKTN	4.15624	4.03169e-06
XM_006719486.1	VEZT	4.1546	0.000618531
XM_005268634.1	RHEBL1	4.14064	0.000527692
XM_005256564.2	MPRIP	4.13889	0.00413494
NM_003313.3	TSTA3	4.1314	0.00131673
XM_005264982.1	FLNB	4.12293	0.000983563
XM_006716096.1	BPGM	4.10847	2.73882e-05
XM_005267490.1	FLRT2	4.10055	0.00128521
NM_001214906.1	ZNF48	4.08145	0.0044281
rna63352	WDR90	4.07108	0.00741588
XM_005256165.2	FAM192A	4.06345	0.00254535
rna54277	CCDC59	4.05655	0.00607548
NM_001256127.1	NSUN4	4.04864	0.00918061
NM_001288969.1	ACSF2	4.00818	0.0085566
NM_001130065.1	MYO9B	3.98817	0.00938152
XM_006722199.1	TBKBP1	3.98584	0.00559367
XM_005270836.1	INPP5B	3.97578	0.00238171
NM_001195100.1	PTP4A2	3.96967	0.00811905
NM_172219.2	CSF3	3.96925	1.96371e-07
NM_001078166.1	SRSF1	3.94296	0.0043374
NM_002158.3	FOXN2	3.93823	0.00691149
NM_001185073.2	CLDN12	3.93251	0.000120626
XM_005263211.2	ARSJ	3.93028	0.00148849
XM_005269218.1	FMNL3	3.92859	0.00372951
XM_005265315.2	PRKAR2A	3.9174	1.74646e-05
XM_005249011.1	BRPF3	3.91077	0.00522978
XM_005264351.1	MEMO1	3.9089	0.000201322
rna49235	ANKRD13D	3.90754	0.00144781
NM_001242352.1	ODF2	3.90371	0.00457166
XM_006724082.1	MICAL3	3.89878	0.00883876
XM_005259530.1	DAZAP1	3.88071	0.00066932
NM_014787.3	DNAJC6	3.87938	0.000189041
NM_001287821.1	ZWILCH	3.85936	0.000837616
XM_005273310.2	OBSCN	3.85392	0.000576107
XM_005256543.1	RAP1GAP2	3.84137	0.00317603
NM_001281496.1	PHB	3.83462	0.00634977
NM_001199777.1	POC1B	3.8216	0.00333235
XM_005263345.2	DDX60L	3.81897	0.00062144
XM_006714086.1	SLC9B2	3.81238	0.00884668
NM_199166.2	ALAS1	3.81225	4.39603e-05
NM_001193362.1	EXD2	3.81199	0.00529109
XM_006721762.1	UNC13D	3.80872	0.00336944
XM_006716537.1	ZC3H3	3.805	0.00559824
XM_005274609.1	OFD1	3.79781	0.00159573
rna65248	CYLD	3.77751	1.6577e-05
NM_152905.3	NEDD1	3.77192	0.00862818
rna48883	SF1	3.76202	0.00881279
NM_001191.2	BCL2L1	3.74282	6.48735e-05
NM_182835.2	SCFD1	3.71597	0.000384789
NM_001145365.1	ZNF652	3.71132	0.00538229
NM_001159700.1	FHL1	3.69358	0.00574338
XM_005248736.2	RARS2	3.68902	0.00318061
XM_006722536.1	TCF4	3.66601	0.00763717
NM_001100119.1	XRCC3	3.65677	0.000586251
NM_197956.3	NAIF1	3.63741	0.00133389
NM_178581.2	HM13	3.6235	2.60439e-05
XM_006714408.1	DDX60L	3.61934	0.00824759
XM_006721875.1	JUP	3.5936	0.0015772
NM_001127208.2	TET2	3.57504	0.00325862
NM_001193460.1	MSRB3	3.56003	0.00298168
NM_001126339.3	THTPA	3.54514	0.00471766
XM_005249543.1	INSIG1	3.54273	0.000603522
XM_005263892.2	FAHD2B	3.51223	6.1675e-06
XM_005267401.1	AKT1	3.50851	0.00702516
XM_006719244.1	TMEM120B	3.49221	0.00884576
NM_001098209.1	CTNNB1	3.48585	0.00134289
NM_001144925.2	MX1	3.47433	0.0008835
NM_001008564.1	NUPL1	3.47289	0.00531228
NM_001042479.1	GEMIN8	3.46417	0.00625587
NM_000021.3	PSEN1	3.45358	0.000889704
NM_080862.1	SPSB4	3.44463	0.0013424
NM_005104.3	BRD2	3.42607	0.00023628
NM_002974.2	SERPINB4	3.40468	3.53109e-05
NM_017439.3	GSAP	3.39637	0.00407302
XM_006722486.1	DYM	3.38464	0.00267876
rna73409	CIRBP	3.34107	0.000479834
NM_001256183.1	ANKRD11	3.3354	0.0020267
XM_005268732.1	MON2	3.33295	0.00391349
XM_005273125.1	LBR	3.32831	1.88755e-05
NM_001198535.1	OXR1	3.32745	0.000174668
NM_001288767.1	ARMC5	3.31656	0.00956689
XM_006713473.1	TFG	3.29198	0.00370783
XM_005270157.2	MCMBP	3.29162	0.000856755
XM_005265923.1	RPL26L1	3.27448	0.0059923
NM_001114753.2	ENG	3.26811	1.10805e-05
rna53475	TMEM198B	3.25645	0.00340285
XM_005262686.1	SPRY1	3.21847	0.0065006
NM_000448.2	RAG1	3.20917	0.00320808
NM_020528.2	PCBP3	3.19861	0.00964414
XM_006715524.1	ARID1B	3.19835	0.00615862
NM_012162.3	FBXL6	3.19613	1.42628e-05
NM_004922.3	SEC24C	3.19315	0.00167582
XM_005246367.1	DYNC1I2	3.19097	0.00162058
XM_006711693.1	RABGAP1L	3.16447	0.0094152
XM_005260601.2	DPM1	3.16344	0.000529941
XM_005265733.2	DCUN1D4	3.16311	0.00716452
NM_015269.2	ZCCHC11	3.15729	0.00430805
XM_005256299.1	TCF25	3.14021	0.00913107
NM_003780.4	B4GALT2	3.13618	0.00667965
XM_005267735.2	NIN	3.12749	0.00564038
NM_006279.3	ST3GAL3	3.12431	0.00999015
NM_001172437.1	PEG10	3.11852	0.00015295
NM_015559.2	SETBP1	3.11444	4.92548e-05
XM_006714594.1	GTF2H2	3.10352	3.39173e-05
NM_001185157.1	IL24	3.0967	0.002538
XM_006720714.1	ADPGK	3.09447	0.00152409
XM_005271204.1	SH3D21	3.09337	0.00441714
rna4351	AP4B1	3.07915	0.00702713
NM_152644.2	FAM24B	3.05934	0.000501332
NM_152892.1	LRWD1	3.0439	0.000599112
NM_014933.3	SEC31A	3.03875	0.00844945
XM_005250053.1	ZYX	3.0103	0.00185845
NM_004889.3	ATP5J2	2.98884	0.000812239
XM_005260497.1	ELMO2	2.98601	0.00101053
NM_003627.5	SLC43A1	2.95432	0.000466753
XM_006724351.1	TOP3B	2.95393	0.00823088
rna18802	GK5	2.94566	0.00717331
NM_014807.3	C2CD2L	2.92284	0.00203393
XM_006719488.1	VEZT	2.92074	0.00336344
NM_002878.3	RAD51D	2.91241	0.00791074
XM_006724217.1	APOL2	2.90079	0.00238273
NM_201437.2	TCEA1	2.88883	0.000847551
XM_005249371.1	ZNF165	2.867	0.00163611
XM_005256905.1	HDAC5	2.86609	0.00705523
XM_005246970.1	ORMDL1	2.86249	0.00288877
NM_001031738.2	TMEM150A	2.85874	0.00302127
NM_001127242.2	BBC3	2.85547	0.00254703
XM_006717856.1	AGAP6	2.85238	0.000846539
NM_000212.2	ITGB3	2.85012	0.00355918
NM_001144757.1	SCG5	2.837	0.000111682
NM_006850.3	IL24	2.82335	2.01687e-08
NM_006625.4	SRSF10	2.80694	0.0048931
XM_006724426.1	LMF2	2.79602	0.00260618
XM_006720258.1	CALM1	2.79498	0.00423484
NM_001001794.3	DENND6B	2.78798	0.00489494
XM_006711138.1	IL24	2.78366	0.000574683
XM_005261792.2	MICALL1	2.78197	0.0026471
NM_005766.3	FARP1	2.77735	0.00564453
XM_005259673.2	DPP9	2.77098	0.00263793
XM_005247092.1	RNF13	2.76952	0.00808312
NM_017901.4	TPCN1	2.76778	0.000305953
XM_005255957.1	ZFHX3	2.76653	8.13709e-05
XM_005245931.1	TMEM57	2.76643	0.00629635
NM_006389.3	HYOU1	2.76166	0.00309422
NM_207334.2	FAM43B	2.74862	0.00677039
rna81604	PRDM15	2.7404	0.00864334
XM_006710308.1	DNAJB4	2.73713	0.000579855
NM_001282955.1	PRMT5	2.73639	0.00941885
NM_001190348.1	DMKN	2.73572	0.0068243
NM_032873.4	UBASH3B	2.72313	1.16034e-06
rna60291	MAFIP	2.71978	0.000487663
XM_005264447.2	SMEK2	2.69889	0.0010857
NM_004566.3	PFKFB3	2.69816	0.000283267
NM_001127192.1	CNBP	2.69258	0.000136981
NM_052877.4	MED8	2.68769	0.00770332
NM_001079675.2	ETV4	2.6684	0.000757175
XM_005273458.1	KIF13B	2.65721	0.00921608
XM_006715674.1	NACAD	2.63081	0.00185644
NM_170743.3	IFNLR1	2.60562	0.000894539
NM_001957.3	EDNRA	2.6027	0.00213521
NM_002718.4	PPP2R3A	2.58573	0.0021848
NM_001146289.1	LEPRE1	2.58045	0.00436525
NM_001278785.1	ZNRD1	2.56321	4.80459e-06
NM_024569.4	MPZL1	2.56181	0.000661802
XM_005268572.1	MCRS1	2.55617	0.00154473
NM_014742.3	TM9SF4	2.55434	0.00853132
XM_005248002.1	WHSC1	2.55196	0.000335849
rna74892	SMIM7	2.51139	0.00727834
XM_005245372.1	POGK	2.50906	0.000343552
XM_006713742.1	ATP13A3	2.49695	0.00403945
XM_005265599.1	SLC4A7	2.4888	0.00482826
NM_001195478.1	TFG	2.48099	0.00896799
XM_005271481.1	SIK3	2.476	0.000193457
NM_006919.2	SERPINB3	2.4684	2.15574e-06
XM_006711062.1	CDK11B	2.46417	0.00302863
rna32731	POLM	2.4589	1.4142e-07
NM_002422.3	MMP3	2.4583	2.02063e-05
XM_005267046.1	ERMARD	2.43203	0.000250871
XM_005255225.1	SRRM2	2.421	0.00363311
NM_182623.2	FAM131C	2.4015	0.00870648
NM_001281502.1	FADS2	2.40122	0.00801185
NM_001257291.1	SLC9A7	2.37386	0.00273785
XM_005256337.2	CSNK1D	2.36997	0.000714372
XM_005260152.1	OLFM2	2.3607	0.000162789
NM_001099274.1	TINF2	2.342	0.000137147
NM_002028.3	FNTB	2.32833	0.00554175
NM_024044.3	SLX1B	2.32565	1.04172e-06
NM_005282.2	GPR4	2.32499	0.00262961
NM_015277.5	NEDD4L	2.32047	0.000191223
XM_006710703.1	ZNHIT6	2.29825	0.000252908
XM_006719868.1	BORA	2.29213	0.003151
XM_006717272.1	TSC1	2.28689	0.00243422
NM_001288984.1	SDAD1	2.2854	0.000482076
NM_006698.3	BLCAP	2.27454	0.00162951
NM_001177801.1	RANGRF	2.27343	0.00202212
NM_183004.4	EIF5	2.25473	0.00790159
NM_004402.3	DFFB	2.25399	0.00129723
XM_005268330.1	TFDP1	2.24655	0.00302193
NM_001142327.1	DMTF1	2.23886	0.000434519
NM_001202555.1	CD44	2.22386	0.00439271
NM_007042.4	RPP14	2.206	0.00383258
NM_032189.3	ATP11A	2.20109	0.000481489
NM_002314.3	LIMK1	2.19656	0.00396276
XM_006714127.1	EIF4E	2.17771	0.00126424
XM_005246467.1	GLS	2.1657	0.00782437
XM_005271298.2	RTCA	2.15259	0.00721027
NM_001253845.1	ADM2	2.14491	0.00259096
XM_006716574.1	RMDN1	2.11845	0.00323548
rna18736	COPB2	2.11842	0.00978997
NM_148912.2	ABHD11	2.11433	0.00606747
XM_006722744.1	INSR	2.10992	0.00972857
NM_015086.1	DDN	2.089	0.00469111
XM_005270169.2	BICC1	2.07688	0.0022834
XM_005271378.1	YAP1	2.04033	0.00527117
NM_001287430.1	UPP1	2.03774	0.00460796
rna12001	UGGT1	2.02283	0.00617183
rna5050	ADAMTSL4	1.97727	0.00399805
NM_019112.3	ABCA7	1.94913	0.00150911
XM_006722189.1	GOSR2	1.94809	0.00647622
NM_001258308.1	NOP2	1.94198	0.0005066
NM_015544.2	TMEM98	1.93889	0.00749349
XM_005267683.2	MAP3K9	1.93022	0.00252321
NM_032122.4	DTNBP1	1.92546	0.00694899
NM_182679.2	GPATCH4	1.92543	0.00369421
NM_007147.2	ZNF175	1.91357	0.00116622
NM_198213.2	OASL	1.90956	0.0046095
NM_001206567.1	IFI16	1.86703	0.00675396
NM_001011666.1	CREB5	1.85992	0.00365294
NM_001031725.4	DDX59	1.85686	0.00963096
NM_001243248.1	NPRL3	1.85618	0.00358856
NM_152649.2	MLKL	1.85299	0.00738993
NM_000295.4	SERPINA1	1.84887	0.000349227
NM_173216.2	ST6GAL1	1.8422	0.000362081
NM_031934.5	RAB34	1.83364	0.000989378
XM_005265352.2	PTPRG	1.80028	0.00587072
NM_001031628.1	SMAGP	1.79366	0.00219351
NM_005630.2	SLCO2A1	1.77789	0.000131415
rna13076	DNAJC10	1.742	0.00148822
XM_005247000.2	HDLBP	1.7357	0.00630941
XM_005259844.1	FKBP8	1.70672	0.00873689
NM_005010.4	NRCAM	1.69697	0.000473822
XM_005255623.1	ITFG3	1.67532	0.000255391
NM_016320.4	NUP98	1.65483	0.00189629
NM_001144012.2	TMX2	1.65131	0.00149962
NM_001171628.1	VEGFA	1.62321	0.00808509
NM_001100427.1	RAP1GDS1	1.59444	0.00866802
NM_000960.3	PTGIR	1.56878	0.00113829
NM_021615.4	CHST6	1.55954	0.00439533
XM_005248119.2	ATP10D	1.55522	0.00855646
NM_000930.3	PLAT	1.54786	0.0064492
NM_001195087.1	GGACT	1.54601	0.00765712
NM_172020.4	POM121	1.53781	0.00569458
XM_006721909.1	MAP3K3	1.52675	0.00358564
NM_015111.1	N4BP3	1.52489	0.000541977
NM_002153.2	HSD17B2	1.52078	0.00666391
NM_015513.4	CRELD1	1.49684	0.0095077
XM_006723219.1	SPRED3	1.49455	0.00156113
NM_001144942.1	RAB34	1.48148	0.00286783
XM_006715698.1	POLM	1.47531	0.000397291
XM_005256561.1	ZZEF1	1.46972	0.000423554
NM_002531.2	NTSR1	1.46325	2.52128e-05
NM_004460.2	FAP	1.46316	3.03719e-05
NM_020689.3	SLC24A3	1.45339	0.00926911
NM_003955.4	SOCS3	1.44946	0.00399148
NM_003484.1	HMGA2	1.4443	0.000270678
rna84482	SAT1	1.4307	2.44602e-05
NM_001257407.1	IL4R	1.42861	0.00824915
NM_178580.2	HM13	1.4166	0.00341999
NM_001912.4	CTSL	1.39475	0.00549985
XM_006715142.1	EXOC2	1.39456	0.00404822
NM_001343.3	DAB2	1.39236	0.000216652
rna395	TP73-AS1	1.361	0.00113525
NM_198965.1	PTHLH	1.34368	0.00629177
XM_006721903.1	NBR1	1.3398	0.00218032
NM_001099289.1	SH3RF3	1.30926	0.000263612
NM_006190.4	ORC2	1.30216	0.00136323
NM_001129.4	AEBP1	1.28959	0.00521812
NM_001286706.1	UFM1	1.28815	0.00932456
NM_006931.2	SLC2A3	1.27044	0.002178
XM_006711608.1	NAV1	1.25251	0.00271586
XM_005254892.2	ANPEP	1.23693	0.00717012
NM_016582.2	SLC15A3	1.23132	0.00899002
NM_181716.2	CENPV	1.23059	0.00818692
NM_001109.4	ADAM8	1.21743	0.00836879
NM_000785.3	CYP27B1	1.21463	1.35789e-05
NM_052839.3	PANX2	1.18658	0.00233665
NM_016354.3	SLCO4A1	1.18644	3.8949e-05
NM_012098.2	ANGPTL2	1.18362	0.000277361
NM_003823.3	TNFRSF6B	1.17559	5.96433e-06
rna3388	RABGGTB	1.17088	0.0078859
NM_001144884.1	SLC30A7	1.16742	0.000388291
NM_005953.3	MT2A	1.15513	4.37723e-06
rna62084	PARP6	1.15088	0.0019237
NM_001145794.1	ANTXR2	1.14932	0.00491373
NM_033274.4	ADAM19	1.12119	0.000496185
NM_052885.3	SLC2A13	1.12071	0.00235844
NM_005523.5	HOXA11	1.11092	0.00842994
NM_005909.3	MAP1B	1.10704	0.00681693
rna9199	TRIB2	1.10298	0.00349421
NM_005429.3	VEGFC	1.07235	0.000254616
rna42521	LOC102724374	1.06949	0.00604477
NM_173644.1	C20orf197	1.04901	0.000593862
XM_005251716.1	CTSL	1.04883	0.000310224
XM_005251640.2	RABEPK	1.03944	0.00959853
XM_005246263.1	FMNL2	1.02642	0.00106178
NM_005952.3	MT1X	0.998475	0.000511244
NM_032270.4	LRRC8C	0.982046	0.00184089
NM_001271581.1	DNAJC10	0.971823	0.00540196
NM_022875.2	SMN2	0.971717	0.000231937
rna65364	MT1L	0.957282	0.00761243
NM_001286265.1	MRS2	0.946822	0.00140082
NM_007199.2	IRAK3	0.937829	9.10645e-05
NM_001282666.1	MICAL2	0.936229	0.00781865
NM_001161527.1	TNIP2	0.933783	0.00203533
NM_001172.3	ARG2	0.929286	0.000348963
NM_016612.2	SLC25A37	0.926915	0.00963638
NM_001282668.1	MICAL2	0.92101	0.00247562
NM_030962.3	SBF2	0.909111	0.000753738
NM_139048.2	HLTF	0.893022	0.00293088
NM_001975.2	ENO2	0.88573	0.00187716
NM_005792.2	MPHOSPH6	0.875801	0.000726298
NM_025133.4	FBXO11	0.871331	0.00826012
XM_006721769.1	ERN1	0.865116	0.0041162
NM_020704.2	STRIP2	0.86478	0.000163933
XM_005251842.2	FAM120A	0.861091	0.000259172
NM_194283.3	DNAJC21	0.850356	0.00442965
XM_005273124.2	LAMB3	0.839983	0.0056027
NM_001797.2	CDH11	0.836096	0.00538131
NM_177525.2	MEST	0.836089	0.00802408
XM_005248373.1	LPCAT1	0.82461	0.0017063
NM_024117.3	MAPKAP1	0.817539	0.00447262
NM_001003712.1	OSBPL8	0.817026	0.00510272
NM_032415.5	CARD11	0.81555	0.00747562
NM_175617.3	MT1E	0.812073	0.00483692
NM_003483.4	HMGA2	0.801838	0.00014094
XM_005251233.2	LYN	0.801392	0.00212258
NM_152334.2	TARSL2	0.781989	0.00327487
NM_022118.4	RBM26	0.781635	0.00693075
NM_201613.2	IKBIP	0.773952	0.00720215
XM_005266545.1	PROSER1	0.773479	0.00785652
NM_001999.3	FBN2	0.753029	0.000271644
NM_005531.2	IFI16	0.747674	0.00364576
NM_006988.3	ADAMTS1	0.741768	0.0069659
NM_004594.2	SLC9A5	0.740338	0.00296368
NM_006435.2	IFITM2	0.7378	0.00779325
NM_014285.6	EXOSC2	0.731651	0.00249407
XM_006720692.1	THSD4	0.724568	0.00341065
NM_005627.3	SGK1	0.720477	0.00702676
NM_000379.3	XDH	0.719984	0.00904876
NM_022739.3	SMURF2	0.701439	0.00518922
XM_006712169.1	FARSB	0.699508	0.00198017
NM_001560.2	IL13RA1	0.697709	1.61292e-05
NM_001270531.1	WTAP	0.693918	0.00522972
NM_030777.3	SLC2A10	0.689614	0.00896532
NM_001751.5	CARS	0.686446	0.00161176
NM_144683.3	DHRS13	0.684081	0.00828975
NM_007235.4	XPOT	0.682273	0.0058551
NM_001530.3	HIF1A	0.674902	1.4047e-05
NM_006810.3	PDIA5	0.658711	0.00385448
NM_001170544.1	PGAM5	0.658598	0.00724512
NM_002349.3	LY75	0.656434	0.00549511
XM_005245462.1	UAP1	0.651448	0.00381027
NM_201446.2	EGFL7	0.647787	0.00396741
NM_001243194.1	INPP5F	0.638556	0.00057206
NM_022370.3	ROBO3	0.615575	0.00392856
NM_000201.2	ICAM1	0.606863	0.00900505
XM_006719450.1	ANAPC7	0.599276	0.00902484
rna50990	MIR100HG	0.59426	0.00590782
XM_005261262.1	MICAL3	0.59255	0.00814257
NM_003680.3	YARS	0.587633	0.00954722
NM_001012761.2	RGMB	0.5874	0.00879257
NM_153713.2	LIX1L	0.586608	0.000450754
XM_005274244.1	AHNAK	-0.588307	0.000135122
NM_001111077.1	EZR	-0.591483	5.22005e-05
NM_006225.3	PLCD1	-0.60737	0.00357957
NM_006470.3	TRIM16	-0.610935	0.000564812
NM_178313.2	SPTBN1	-0.611774	0.00049717
NM_053279.2	FAM167A	-0.613857	0.00816503
NM_024963.4	FBXL18	-0.614182	0.00956962
XM_005245867.1	TRNP1	-0.621068	0.00354112
XM_006716284.1	CLU	-0.634397	0.00420716
rna45399	POLL	-0.652974	0.00767257
NM_016006.4	ABHD5	-0.653576	0.00325149
NM_001164440.1	ANKRD33B	-0.688253	0.00591385
NM_173481.2	MISP	-0.700522	0.000420223
NM_001042507.3	LGALS7B	-0.721557	0.000196487
NM_198402.3	PTPLB	-0.734827	0.0055852
NM_001005337.2	PKP1	-0.756395	0.00697213
XM_005247135.1	CCDC80	-0.756725	0.00268031
XM_006710396.1	PAQR7	-0.763808	0.00114014
NM_024939.2	ESRP2	-0.76896	0.00337899
NM_145868.1	ANXA11	-0.784836	0.00101855
NM_001082968.1	TOM1L2	-0.804114	0.00288052
NM_052943.3	FAM46B	-0.881925	0.00175429
NM_014578.3	RHOD	-0.893373	0.000227744
NM_001988.2	EVPL	-0.895122	0.00900821
NM_001005360.2	DNM2	-0.902602	0.00939237
NM_001174072.1	SERINC5	-0.904941	0.0013429
rna17019	TKT	-0.908187	0.00743184
XM_005266941.1	DCBLD1	-0.910988	0.00656891
NM_000612.4	IGF2	-0.915094	0.000780469
NM_001199723.1	CRABP2	-0.915317	0.00356438
NM_001004106.2	GRK6	-0.916115	0.00985018
NM_004936.3	CDKN2B	-0.945619	0.000715397
NM_052886.2	MAL2	-0.951383	0.00348966
XM_005248101.1	APBB2	-0.954875	0.00192139
NM_002167.4	ID3	-0.955076	0.00761569
XM_005268068.2	ZC3H14	-0.96757	0.00572203
XM_006714863.1	HNRNPH1	-0.968422	0.00455031
NM_031308.3	EPPK1	-0.969922	0.000182192
NM_018479.3	ECHDC1	-0.978264	0.00405386
NM_001080467.2	MYO5B	-0.978752	0.00490492
XM_005247520.1	AMOTL2	-1.01707	0.00306251
NM_006111.2	ACAA2	-1.02075	7.8251e-05
XM_006718464.1	CYB561A3	-1.04468	0.00203465
XM_006720902.1	PPL	-1.05584	0.00161717
NM_020127.2	TUFT1	-1.06194	0.0059113
XM_005274326.1	PICALM	-1.09767	0.00971227
NM_001042437.1	ST3GAL5	-1.10068	0.00294802
NM_178569.2	C5orf38	-1.1156	0.00232678
NM_001540.3	HSPB1	-1.13123	0.00923797
NM_007207.4	DUSP10	-1.13636	0.000808383
NM_004900.4	APOBEC3B	-1.13845	0.00491273
NM_018327.2	SPTLC3	-1.14199	0.00132793
NM_001037582.2	SCD5	-1.15893	0.000399203
XM_006713686.1	PPP2R3A	-1.16868	0.00322809
NM_012242.2	DKK1	-1.1763	0.00872901
NM_001172309.1	NEXN	-1.20015	0.00158525
NM_015447.3	CAMSAP1	-1.23369	0.0046956
NM_001127598.1	IGF2	-1.23879	0.00242264
NM_202468.2	GIPC1	-1.26276	0.00135163
NM_025216.2	WNT10A	-1.28984	0.00835168
NM_001178108.1	ZNF185	-1.29828	0.00024164
NM_022900.4	CASD1	-1.29982	0.00623012
NM_153838.3	GPR115	-1.31549	0.000706672
XM_006715919.1	CNTNAP2	-1.32756	0.00137213
NM_018003.2	UACA	-1.32966	0.00387188
NM_138959.2	VANGL1	-1.33058	0.00497648
NM_001288970.1	ACSF2	-1.33203	0.00304593
XM_005266117.2	CLIC3	-1.33478	0.001545
NM_001098784.1	FAM89B	-1.3507	0.00180244
NM_207116.2	RNF216	-1.36135	0.00281495
NM_001122764.1	PPOX	-1.36811	0.00194086
XM_006716960.1	CTSV	-1.3768	0.000880411
NM_007103.3	NDUFV1	-1.38727	0.000811533
XM_006721286.1	SLC7A5	-1.39601	0.00512392
NM_002247.3	KCNMA1	-1.44006	1.17398e-05
NM_000381.3	MID1	-1.45576	0.000620476
NM_003784.3	SERPINB7	-1.4578	0.00282166
NM_004685.3	MTMR6	-1.46367	0.000780503
NM_133264.4	WIPF2	-1.46976	0.00873028
NM_148415.2	ATXN2L	-1.47043	0.000203645
NM_145165.3	CHURC1	-1.4919	0.00925117
NM_025045.5	BAIAP2L2	-1.492	0.00794754
NM_001885.1	CRYAB	-1.50836	0.00573127
XM_006712825.1	ACVR1	-1.52925	0.00908045
XM_006717918.1	MAPK8	-1.58826	0.00314303
NM_198309.3	TTC8	-1.60808	0.00255739
XM_005252841.1	MTCH2	-1.62147	0.00858083
XM_005248769.2	HMGN3	-1.63306	0.00118937
NM_004561.3	OVOL1	-1.68103	0.00506715
XM_005257421.2	NMT1	-1.72596	0.00170793
rna79941	OSER1-AS1	-1.73594	0.00843034
NM_001007024.1	GOSR1	-1.73923	0.00811979
NM_001139.2	ALOX12B	-1.74079	0.00519731
NM_001166034.1	SBSN	-1.76936	0.00867189
XM_005265491.1	HDAC11	-1.77753	0.00834402
XM_006711370.1	UCHL5	-1.78443	0.000459506
NM_000421.3	KRT10	-1.79221	0.00112213
NM_001142444.1	EDC3	-1.79299	0.000284619
NM_001171797.1	TRIQK	-1.79475	0.000665245
XM_006720675.1	UBE3A	-1.81283	0.000116265
XM_006714008.1	APBB2	-1.83914	0.00340032
NM_015241.2	MICAL3	-1.86805	0.00171108
NM_003633.3	ENC1	-1.89072	0.00704489
NM_000153.3	GALC	-1.91864	0.000160095
XM_005263354.1	ABCG2	-1.95085	0.00559342
XM_005260322.1	EPB41L1	-1.98032	0.00548781
NM_031450.3	C11orf68	-1.98456	0.00804119
rna77204	RPL13A	-1.98802	0.00955699
NM_003593.2	FOXN1	-2.02667	0.00294922
XM_005271418.2	DDX6	-2.0306	0.000506314
XM_006716770.1	ANKRD18B	-2.03695	0.00508112
rna58748	MAX	-2.06865	0.00331907
NM_003010.3	MAP2K4	-2.08614	0.000125512
NM_001282338.1	PLS3	-2.12502	0.00517869
XM_006715746.1	ANLN	-2.17807	0.00806543
NM_001257401.1	CD63	-2.1847	0.000170468
NM_145047.4	OSCP1	-2.1893	0.00825438
NM_003172.3	SURF1	-2.20937	0.00600424
NM_001676.5	ATP12A	-2.2099	0.00261112
XM_006722795.1	PRKCSH	-2.21814	0.00191788
NM_017456.2	CYTH1	-2.23053	0.00826797
XM_005273452.1	TRIM35	-2.23061	0.00832409
NM_016352.3	CPA4	-2.2308	2.60416e-06
NM_198173.2	GRHL3	-2.23569	0.000628356
XM_005265031.1	PTPN23	-2.24832	0.00912067
NM_004822.2	NTN1	-2.26476	0.000350933
rna33396	NSUN5P1	-2.26638	0.00159726
NM_183246.1	PHACTR3	-2.26699	0.00310404
NM_014405.3	CACNG4	-2.26914	9.8297e-05
XM_005249334.1	TCF19	-2.27955	0.00616198
XM_005251847.2	AGTPBP1	-2.28091	5.82677e-05
XM_006721125.1	NFAT5	-2.28995	0.00915696
XM_005248990.2	YIPF3	-2.29488	0.00238647
NM_173630.3	RTTN	-2.2982	0.00060553
NM_024482.2	GMEB1	-2.32701	0.000400852
NM_007044.3	KATNA1	-2.33766	0.00177669
NM_001698.2	AUH	-2.34299	0.000294448
NM_001253875.1	UXS1	-2.35206	0.00646266
NM_144566.2	ZNF700	-2.35868	0.000104368
NM_020982.3	CLDN9	-2.37319	0.000369217
XM_005272617.2	BCOR	-2.37807	0.00193031
NM_181357.2	DCAF11	-2.40515	0.00531371
XM_006711497.1	TROVE2	-2.40812	0.00277395
NM_016138.4	COQ7	-2.41661	0.0025464
XM_005260134.2	RFXANK	-2.44986	0.00147936
NM_001201545.1	RBM15	-2.4514	0.00132584
XM_005248038.2	TMEM129	-2.49113	0.00444841
XM_005249556.2	LMBR1	-2.53088	0.00912631
NM_020998.3	MST1	-2.53311	0.00528455
XM_006724535.1	CDK16	-2.54879	0.00792284
NM_001099406.1	SLC39A6	-2.54962	0.00168552
NM_001077198.2	ATG9A	-2.55814	0.00484998
NM_014301.3	ISCU	-2.5798	0.000592136
NM_199444.1	COPE	-2.613	0.00213775
XM_005261572.1	SGSM3	-2.6339	0.00321074
XM_006715983.1	FAM180A	-2.64111	0.000937883
XM_005269149.2	NABP2	-2.64407	0.000375973
NM_017595.5	NKIRAS2	-2.65968	3.45961e-05
NM_017891.4	C1orf159	-2.69506	0.000580406
XM_005264272.2	GTF3C2	-2.7105	0.00623094
NM_182507.2	KRT80	-2.71424	0.000412966
NM_017422.4	CALML5	-2.73395	0.0065144
rna68907	PSMB3	-2.74894	0.00196604
XM_006713589.1	GOLGB1	-2.76193	0.00769806
XM_005266396.1	LMO7	-2.76744	1.39209e-06
XM_005262656.1	KLHL5	-2.80154	0.00356711
XM_005270793.1	IGSF3	-2.80191	0.00618138
XM_005265765.2	SRP72	-2.81029	7.83085e-06
XM_006717849.1	FAM45A	-2.81045	0.00865233
XM_005245394.1	PRUNE	-2.84671	0.000702229
NM_001136153.1	ATF6B	-2.86678	0.00294255
XM_006724691.1	MORC4	-2.87511	0.00371944
XM_005261389.1	EWSR1	-2.90459	0.00244531
XM_005253991.2	CCDC64	-2.9075	0.00768904
NM_199336.1	FAHD2B	-2.91037	0.000787598
XM_005264069.1	MAP4K4	-2.92198	0.0096148
rna24117	OXCT1	-2.95121	0.0032862
NM_139277.2	KLK7	-2.9791	0.00438313
NM_177476.2	LYNX1	-3.00082	0.00558089
rna25599	VDAC1	-3.05312	0.000169462
NM_001098832.1	FAM104A	-3.07272	0.000940875
NM_001199828.1	SPRR1A	-3.12077	0.000207556
XM_005261368.2	DUSP18	-3.13069	0.00205006
XM_005259111.1	PRX	-3.13285	0.00534767
NM_024525.4	TTC13	-3.14701	0.00358924
XM_005270467.2	TMEM125	-3.16679	0.00532233
XM_006715445.1	MTO1	-3.1821	0.00405867
XM_005264219.1	CEP68	-3.20084	0.00407691
XM_005268602.2	BAZ2A	-3.23325	0.00996139
XM_005256153.2	ESRP2	-3.2357	5.83299e-05
XM_006721448.1	SPNS2	-3.29627	0.00412041
NM_001007074.1	RPL32	-3.30436	0.000350835
NM_001835.3	CLTCL1	-3.326	0.000675403
NM_003482.3	KMT2D	-3.35272	0.000282819
NM_001281460.1	SLC35C2	-3.3647	0.00904571
NM_004430.2	EGR3	-3.37018	0.00478787
NM_001256335.1	PTGES2	-3.40212	0.00113129
rna49234	ANKRD13D	-3.40607	0.00356887
NM_198275.2	MPZL3	-3.41398	0.00468381
XM_006720321.1	TRIP11	-3.42685	0.00930855
XM_005263361.1	RAPGEF2	-3.43391	0.000628435
XM_005257818.1	RECQL5	-3.43555	0.00370194
NM_001205254.1	OCLN	-3.44583	0.00206125
NM_001193329.1	C9orf3	-3.4519	0.00096003
NM_001258222.1	KCTD1	-3.48962	0.00602199
NM_001278231.1	ZNF189	-3.50367	0.00624747
XM_006717645.1	USP54	-3.51106	0.000410498
NM_014000.2	VCL	-3.54521	0.000230386
NM_020336.3	RALGAPB	-3.55154	0.00570724
NM_144679.2	ENTHD2	-3.55175	0.000207787
NM_006441.3	MTHFS	-3.55994	5.81303e-05
XM_005247643.2	BBX	-3.56017	0.00507086
XM_005273852.1	FAM168A	-3.57694	0.00502519
XM_005246345.1	SGOL2	-3.58569	0.00922714
NM_002611.4	PDK2	-3.59256	8.43173e-05
XM_005252213.1	RMI1	-3.60774	0.00585927
XM_005253485.2	MFAP5	-3.62033	0.00013823
NM_001282451.1	ESRRA	-3.62413	6.08158e-06
NM_001178140.1	TFDP2	-3.62455	0.00854198
XM_005249900.1	TAX1BP1	-3.62723	0.0014275
XM_005263527.2	PER3	-3.64456	0.00172323
XM_006718223.1	CD82	-3.64484	0.00173474
XM_005254121.1	DENND4A	-3.65799	0.00755313
XM_005253027.1	PHRF1	-3.66956	0.000509145
NM_178815.3	ARL5B	-3.69382	0.000418171
XM_006721330.1	USP10	-3.70043	0.00437927
NM_001171166.1	CAMTA2	-3.70554	3.7815e-05
rna4259	FAM212B-AS1	-3.7431	0.00198503
NM_001099281.2	MROH1	-3.76391	0.00197829
NM_018144.3	SEC61A2	-3.76657	0.00494765
XM_005272016.2	ERAP1	-3.7768	0.00884953
XM_006714787.1	RBM27	-3.77777	0.000384258
NM_006121.3	KRT1	-3.7827	0.00282174
NM_024927.4	PLEKHH3	-3.81072	1.6423e-05
NM_001017536.1	VDR	-3.81608	0.000816939
XM_005267327.2	MRPL52	-3.84255	0.00291061
NM_014969.5	WDR47	-3.86579	0.000155825
XM_005258125.1	PTPN2	-3.87451	0.00367675
XM_006711110.1	ADAR	-3.87738	0.00464722
XM_005270224.1	LZTS2	-3.8822	0.00420444
NM_015063.2	SLC8A2	-3.90403	0.00807215
rna38351	CHRAC1	-3.90785	0.000815373
XM_006720045.1	MIPOL1	-3.91241	0.00287895
NM_177937.2	GOLM1	-3.9214	0.00763503
NM_001174159.1	SH2D4A	-3.92412	0.00982329
XM_006712557.1	SMARCAL1	-3.92677	0.00664984
NM_001008697.1	TFIP11	-3.93968	0.00198906
XM_005248542.1	PIK3R1	-3.94056	0.000149995
NM_020702.3	KIAA1161	-3.9624	0.00362788
rna46479	PTDSS2	-3.9887	0.000693302
NM_001136024.3	NHS	-4.00243	0.00255151
XM_005268590.1	CPSF6	-4.03988	0.0051754
XM_005257390.1	TRIM37	-4.04496	0.00202033
NM_001130692.1	PPP3CA	-4.056	0.00991161
NM_001135702.1	YWHAZ	-4.05775	9.67328e-05
XM_006713783.1	ARL6	-4.05957	0.00980105
XM_006712852.1	TRIP12	-4.10248	0.00514315
XM_005255772.2	KATNB1	-4.10833	0.00473294
XM_006715341.1	NCOA7	-4.10952	0.00661426
XM_006719640.1	HVCN1	-4.11538	0.00964327
NM_001197325.1	ARNT	-4.12968	0.0003955
NM_003944.3	SELENBP1	-4.15345	0.00712808
NM_005793.3	NME6	-4.15859	0.00163026
XM_005252442.1	GATA3	-4.16467	0.00820976
XM_005274097.2	PACS1	-4.18418	0.00718037
XM_005246953.1	B3GNT7	-4.20166	0.000284624
NM_001942.2	DSG1	-4.22381	0.00378557
NM_198445.3	RINL	-4.22678	0.00595693
XM_005254072.1	TPP2	-4.32337	0.000959586
NM_001106.3	ACVR2B	-4.33271	0.00485958
NM_001171134.2	FAM3A	-4.33453	0.00193253
NM_001081003.2	COMMD5	-4.3426	0.00150334
NM_001110303.3	USP20	-4.35035	0.00711555
NM_174899.4	FBXO36	-4.38586	0.00572992
NM_017447.3	C21orf91	-4.41094	0.00887548
XM_006714782.1	NDST1	-4.42557	0.00599518
NM_001018115.1	FANCD2	-4.43479	0.00420297
XM_005273447.2	PTK2B	-4.44732	0.00116708
XM_006711021.1	FUBP1	-4.48427	0.00228138
XM_005251945.2	GSN	-4.49829	0.00251883
XM_005265774.2	FIP1L1	-4.5229	0.000715844
XM_006715639.1	IGF2BP3	-4.52837	0.00231509
XM_005252279.2	ZDHHC12	-4.53875	0.000339744
XM_006717706.1	ZNF485	-4.57015	0.000137921
XM_006713123.1	ACAA1	-4.58336	0.00758072
XM_005266344.2	CKAP2	-4.59463	0.00765623
NM_145313.3	RASGEF1A	-4.60073	2.89116e-05
XM_005265464.2	SLMAP	-4.61316	0.00111458
NM_005931.4	MICB	-4.62637	0.00174862
XM_006721704.1	COX11	-4.64096	0.00152654
NM_001135705.1	ACBD4	-4.65146	0.00923727
XM_005271459.1	CEP164	-4.70742	0.000267264
XM_005265964.1	ZFP62	-4.73584	0.0001258
XM_005270942.1	HSPB11	-4.73801	0.00521611
rna67485	FXR2	-4.74877	0.00389551
NM_001286626.1	RNPS1	-4.75065	0.00409357
NM_003442.5	ZNF143	-4.75306	6.98807e-05
NM_032305.1	POLR3GL	-4.755	0.00184487
XM_006721938.1	RAPGEFL1	-4.75563	0.00149184
XM_006720564.1	SPG21	-4.7631	0.0087973
XM_005268299.2	ATP11A	-4.76451	0.000234225
XM_006713657.1	SERPINI1	-4.77757	0.00355537
XM_005258324.2	EPG5	-4.80723	0.00692731
XM_006714997.1	C6orf141	-4.84629	0.0059576
NM_001039362.1	ATP6V1C2	-4.86548	0.00128249
XM_006712797.1	NCK2	-4.9611	8.8432e-07
XM_005260171.1	CD97	-4.97044	0.00472913
XM_006713354.1	IL17RC	-4.97768	0.00690721
NM_001199295.1	ZNF549	-4.97807	0.0010051
NM_001145771.1	GPR56	-4.98119	0.00799443
XM_005267511.1	PLEKHG3	-5.01208	0.00012664
XM_005258643.2	ERF	-5.0134	1.67688e-05
rna6789	MRPS14	-5.06524	0.00014476
XM_005245404.1	LGR6	-5.07508	0.00552647
XM_006710845.1	PHACTR4	-5.08451	0.00681719
XM_006710478.1	SLC35D1	-5.10646	3.29318e-05
XM_005260557.1	ACTR5	-5.1253	0.000623277
NM_005026.3	PIK3CD	-5.1261	0.0073382
NM_001288732.1	TEX2	-5.14925	0.00932945
NM_001142462.2	OSR2	-5.16357	0.00601948
XM_006713662.1	PLS1	-5.17351	0.00267469
XM_005266783.1	SOCS6	-5.17727	0.00257362
XM_006711057.1	CROCC	-5.18105	0.00465652
XM_005264787.1	RBM6	-5.18884	0.000977558
NM_001282308.1	STK25	-5.1963	0.00832166
NM_022751.2	GAREM	-5.19774	3.00971e-06
XM_006719705.1	ESPL1	-5.20107	0.000467222
rna70290	FLJ44342	-5.22766	0.00537147
NM_001243013.1	ABCB9	-5.2345	0.00712385
XM_005254274.2	GABPB1	-5.2472	0.00216058
NM_001243730.1	RARG	-5.24847	0.00512172
XM_005272566.1	HDAC6	-5.26127	0.00413214
NM_001255979.1	CREB3L4	-5.28126	0.00276628
NM_133334.2	WHSC1	-5.29628	3.10253e-05
XM_005260883.1	ENTPD6	-5.29811	0.00306595
XM_005270405.1	ADC	-5.30212	0.0009618
NM_001078645.1	CDC16	-5.31112	0.000180877
XM_005273878.2	EML3	-5.31733	0.000195604
NM_001198993.1	NADK	-5.32813	6.13956e-05
NM_025256.6	EHMT2	-5.33098	4.164e-06
XM_005255505.1	UNKL	-5.34374	0.00057906
XM_006715215.1	ZKSCAN3	-5.34614	0.00808483
XM_006715697.1	POLM	-5.34643	0.00197443
XM_005266691.1	ATP9B	-5.35367	6.19281e-07
XM_005262804.1	ELF2	-5.36915	0.00842086
XM_006710960.1	LRRC8C	-5.37642	0.0045223
XM_005246462.1	CNPPD1	-5.39083	3.34354e-07
XM_005261914.1	DENND6B	-5.39203	0.00247696
XM_005248550.1	ARL15	-5.39319	0.00294524
NM_018480.4	TMEM126B	-5.39812	9.28471e-05
NM_001002257.1	LCLAT1	-5.4115	0.00118727
XM_005255991.1	PRMT7	-5.41969	0.000432092
NM_017514.4	PLXNA3	-5.42111	6.73434e-06
rna76110	PSMC4	-5.44144	0.000445403
XM_006718682.1	SF1	-5.45915	0.00237192
NM_005414.4	SKIL	-5.47858	0.00294766
XM_005258127.1	PTPN2	-5.48168	0.00130957
XM_005248523.1	NAIP	-5.48751	0.00127569
XM_005274077.1	VPS37C	-5.48766	3.38047e-06
NM_003427.3	ZNF76	-5.49165	0.000587197
XM_006723556.1	C20orf194	-5.51275	0.0010373
NM_033326.3	SOX6	-5.53368	0.00859412
rna59479	SMEK1	-5.54873	0.00506675
NM_001160706.1	SCEL	-5.54887	0.00271829
NM_001145812.1	SH2B1	-5.56658	0.00503413
rna53062	LETMD1	-5.57047	0.000375687
NM_001032372.1	ZNF226	-5.57227	1.75132e-06
XM_005248294.1	DROSHA	-5.57535	0.00459598
XM_005269830.2	ABLIM1	-5.59961	0.00163973
XM_006720588.1	MTMR10	-5.60057	0.000132895
NM_005224.2	ARID3A	-5.6208	0.0025751
XM_006724666.1	ATRX	-5.63502	0.0036783
XM_005255139.1	ZNF688	-5.64012	0.0075567
XM_005245620.2	RASAL2	-5.65285	0.00139442
XM_005259962.1	GATAD2A	-5.66507	0.00988935
XM_005272633.1	RPGR	-5.67153	0.000365716
NM_001206917.1	CACNB3	-5.67168	0.000204458
NM_001267056.1	CASP7	-5.70241	0.00317947
NM_001178113.1	ZNF185	-5.71145	0.00187716
XM_005274386.2	SYT7	-5.71325	0.00824637
NM_030972.3	ZNF611	-5.72478	0.00684132
XM_005263638.1	IL36RN	-5.72558	0.00918388
XM_005264829.1	USP19	-5.73271	1.20793e-07
NM_002031.2	FRK	-5.73461	0.00203614
NM_020235.6	BBX	-5.74346	5.24535e-05
NM_001146259.1	PIP4K2C	-5.75062	0.000256035
NM_001033521.1	CSTF1	-5.78925	4.44927e-05
XM_005267074.1	TMEM181	-5.78948	0.00551874
NM_001130859.2	PPIP5K1	-5.82395	8.28916e-05
NM_001011537.2	FYTTD1	-5.83445	0.000449447
XM_006721328.1	TAF1C	-5.83622	0.0099724
NM_001141980.1	TP53BP1	-5.83918	1.32603e-05
rna68990	STARD3	-5.84997	0.00740452
XM_005253007.2	PIDD	-5.86398	0.00718323
XM_005259174.2	ZSCAN18	-5.86458	0.00684229
XM_005277418.2	BCL9	-5.89261	0.00570217
XM_005268164.2	DCAF5	-5.89475	0.00436414
NM_001195250.1	APTX	-5.89544	0.00239643
NM_001278487.1	ANAPC15	-5.91365	0.00131196
XM_005246655.2	MFSD6	-5.92105	5.2983e-05
XM_005251279.2	ZNF704	-5.92563	0.0023944
NM_001162536.2	RBMXL1	-5.92759	0.00587888
NM_001007088.1	ZNF182	-5.94275	6.46724e-05
rna53666	STAT6	-5.94498	2.62237e-05
NM_001252018.1	TOR2A	-5.95462	0.00988478
NM_001281294.1	ZNF281	-5.96027	2.1601e-08
NM_130854.2	PTPRS	-5.96578	0.000383817
XM_005255780.2	ADCY7	-5.97087	0.000296331
NM_001042510.1	ZNF706	-5.9808	0.00243143
NM_001267038.1	CENPK	-5.99153	2.44222e-05
XM_005274552.1	POLA1	-5.99646	0.000455397
NM_001199698.1	BAG6	-6.00263	9.17124e-05
NM_001287823.1	ZWILCH	-6.00502	0.000244789
NM_002697.3	POU2F1	-6.01105	0.00547734
NM_033028.4	BBS4	-6.04298	2.46242e-05
NM_001258040.2	HARS	-6.05038	0.0030954
XM_005262897.1	MFSD8	-6.06013	0.00685508
XM_005266595.1	ZMYM5	-6.06454	0.00413696
XM_006716663.1	ZNF34	-6.06532	0.00233096
NM_153769.2	CABYR	-6.0732	0.00918324
NM_033007.3	NLRP1	-6.09626	0.00673923
NM_001272050.1	TK2	-6.10481	0.00826302
XM_005263194.1	TLR2	-6.10559	0.000292478
NM_139030.3	CD151	-6.10715	0.00658246
NM_177433.2	MAGED2	-6.12068	0.00370922
XM_006715916.1	UBN2	-6.12385	2.6553e-05
XM_005251857.2	SLC44A1	-6.12466	0.000923396
XM_006711046.1	FBXO44	-6.12995	0.00148308
XM_006718876.1	C11orf57	-6.13061	0.000287843
XM_005269964.1	WDR11	-6.15028	0.0091923
XM_005251534.1	RFX3	-6.16319	0.00392574
XM_006720781.1	KIF23	-6.18238	0.000258102
NM_170744.4	UNC5B	-6.1901	7.59026e-06
NM_001098629.1	IRF5	-6.19129	0.00277879
XM_005258776.2	C19orf54	-6.19639	7.94981e-05
NM_001195653.1	ZGPAT	-6.19754	0.00243334
NM_001102595.1	DTX2	-6.20915	0.00727296
rna77991	RPS9	-6.22798	0.000540012
rna46537	DEAF1	-6.25054	0.00025764
XM_005252942.2	NUCB2	-6.25801	0.000407953
NM_001282802.1	SENP7	-6.25905	0.000175649
rna36253	FAM160B2	-6.26784	0.000192145
XM_005248299.2	IL7R	-6.29814	0.00185129
NM_001278645.1	NDUFB9	-6.30753	0.00193494
XM_005254145.1	DIS3L	-6.3161	0.00149853
NM_001256121.1	S100PBP	-6.35242	0.000215907
NM_152557.4	ZNF746	-6.36722	0.008149
XM_006712952.1	USP19	-6.37572	9.90107e-07
XM_005272448.2	HOMER2	-6.38087	0.00167734
XM_006715130.1	PPP1R10	-6.38738	1.69106e-06
NM_001015045.2	FAM13A	-6.41178	0.00752049
NM_024555.5	FBXL6	-6.41569	0.00878887
NM_006468.6	POLR3C	-6.41736	0.00082874
XM_006714732.1	NREP	-6.41804	0.0018732
XM_005270610.2	HIPK1	-6.43277	5.30723e-05
XM_005254057.2	LIG4	-6.43749	0.00347001
XM_006724665.1	ARMCX6	-6.44251	0.00901043
NM_001284222.1	ELP3	-6.45516	3.67992e-06
NM_145866.1	FZD3	-6.45536	0.000514347
NM_001270990.1	EPGN	-6.47337	0.00322884
XM_006722116.1	COASY	-6.49195	5.80811e-07
NM_032454.1	STK19	-6.50532	2.48191e-05
NM_001455.3	FOXO3	-6.50827	1.75706e-06
XM_005274048.1	PCF11	-6.52696	0.00396355
XM_005264437.1	PELI1	-6.53907	0.000158637
NM_001278138.1	ENG	-6.56926	0.00499261
NM_001039775.3	AIM1L	-6.56979	0.000457773
XM_006715194.1	BAG6	-6.58726	0.00674658
XM_006718367.1	NAV2	-6.60167	0.00275657
NM_001198534.1	OXR1	-6.60644	0.000359343
XM_006713533.1	ARL13B	-6.61018	0.00299458
NM_016818.2	ABCG1	-6.63127	1.46447e-05
NM_001199649.1	PTK2	-6.63387	0.00381327
XM_005245686.1	TMCC2	-6.63649	0.00494948
NM_003744.5	NUMB	-6.65283	0.00375133
NM_001142523.1	IRAK3	-6.65287	0.00691963
NM_001135747.1	NEIL2	-6.67356	0.00181183
NM_014946.3	SPAST	-6.69245	1.087e-08
XM_006715578.1	L3MBTL3	-6.70129	0.00264973
XM_005245014.1	SYT11	-6.71198	0.00965721
NM_194278.3	ELMSAN1	-6.71936	0.00493823
XM_005263149.2	INTS12	-6.73306	0.000387762
NM_001258447.1	TOP1MT	-6.76025	2.40616e-06
XM_005256655.2	MYO1C	-6.77065	0.00497292
NM_016841.4	MAPT	-6.7713	0.0091343
XM_006719105.1	CCDC91	-6.7793	0.00142556
XM_006724117.1	PACSIN2	-6.79263	1.35852e-08
NM_006117.2	ECI2	-6.79635	0.00361701
NM_001161473.1	ALDH3B1	-6.80937	0.0011853
XM_006714707.1	CAST	-6.85861	0.00313101
XM_005262248.1	DLG3	-6.86903	8.50916e-06
NM_006665.5	HPSE	-6.88961	0.0063358
XM_005266600.2	NUPL1	-6.89129	0.00139641
NM_001251977.1	RCAN3	-6.8922	0.00295826
NM_001199954.1	ACTG1	-6.90203	3.24647e-05
XM_006711409.1	RALGPS2	-6.90836	5.60771e-06
NM_001286059.1	RAB30	-6.91677	0.00869611
NM_130837.2	OPA1	-6.93664	0.000205898
NM_001122964.2	SMEK2	-6.9371	0.00556937
XM_006724000.1	PRMT2	-6.94609	0.000984361
XM_005250731.2	POM121	-6.95739	8.75734e-06
XM_006718824.1	C11orf54	-6.97004	0.00381572
XM_006718262.1	KBTBD4	-6.97044	9.86013e-08
XM_006724068.1	DOPEY2	-6.97357	0.00234871
rna41446	PBX3	-6.99661	0.00221469
XM_005264444.2	SMEK2	-7.02935	0.005251
XM_006711987.1	IFT172	-7.03168	0.000401145
NM_001282351.1	FBXL19	-7.03328	0.00197847
XM_005247472.2	MBNL1	-7.06231	0.000477913
rna68915	CWC25	-7.06254	0.00855517
XM_005245689.1	TMCC2	-7.07307	0.00601631
NM_033228.2	TRIM23	-7.07535	0.000335303
XM_005251130.2	NCOA2	-7.08499	0.00310532
XM_005247853.1	CBLB	-7.09769	0.0097334
XM_005260284.2	C20orf112	-7.10207	2.93364e-05
NM_001270485.1	CAMKK2	-7.11416	0.00086985
rna34378	ATXN7L1	-7.1148	0.000189508
XM_006713276.1	ROBO1	-7.14038	0.00024005
XM_005250204.1	LRWD1	-7.14188	8.69393e-06
XM_005250854.1	RNF19A	-7.16004	0.0018847
XM_006721283.1	CHD9	-7.17632	0.00290139
XM_005271773.1	PSPH	-7.192	0.00330445
NM_001289126.1	IFNAR2	-7.22439	0.00495838
XM_006713232.1	PBRM1	-7.2553	0.000977017
XM_006718687.1	AHNAK	-7.25879	0.00949803
XM_006724445.1	PLCXD1	-7.26344	0.000326943
XM_005260465.1	RALGAPB	-7.28593	0.00171091
XM_005268110.2	GPR68	-7.29315	0.000959269
XM_006714021.1	N4BP2	-7.29847	0.000110106
XM_005274293.2	CCDC82	-7.31119	0.00827989
XM_005261696.1	RANGAP1	-7.32176	0.00722204
XM_005254173.2	TTBK2	-7.32912	0.00519864
XM_005255860.1	GSE1	-7.348	0.00533545
NM_001144918.1	FGFR2	-7.34847	0.000723494
XM_006718815.1	BCL9L	-7.3509	0.000141781
NM_015079.5	TBC1D2B	-7.3669	0.00328216
NM_004669.2	CLIC3	-7.38876	0.00849623
XM_006719615.1	KMT2D	-7.4215	9.43696e-06
rna54446	VEZT	-7.43377	0.00263551
XM_005258810.1	ZFP82	-7.44581	0.00131535
XM_006719466.1	SSH1	-7.45659	0.00683468
XM_005260385.2	AAR2	-7.45817	0.00282659
rna66975	METTL16	-7.47405	0.00467389
NM_001201366.1	DNAL1	-7.57309	0.00121339
NM_201382.3	PLEC	-7.65917	3.71953e-05
NM_003032.2	ST6GAL1	-7.73616	0.00313529
XM_006719889.1	STARD13	-7.77845	0.00383029
NM_177953.2	DYNLRB1	-7.77996	0.00135794
XM_005254832.1	ABHD2	-7.7877	0.00364332
XM_005271392.2	HYOU1	-7.78794	0.00247533
rna31920	RNF216	-7.78933	1.83961e-12
NM_000821.5	GGCX	-7.8135	0.00321189
XM_005248090.2	FRYL	-7.83806	5.74089e-05
NM_001164317.1	FLNB	-7.85421	0.00224583
NM_153640.2	PANK2	-7.88437	0.00586564
XM_005248758.2	BACH2	-7.88539	0.00352419
NM_001040183.1	CLDND1	-7.88598	2.30145e-06
NM_178000.2	PPP2R4	-7.92256	2.53897e-06
XM_005261065.1	NRIP1	-7.98425	0.00957312
XM_005262749.1	LIN54	-7.9975	3.76985e-05
XM_006723894.1	SPATA2	-7.9994	6.14617e-06
XM_005248964.1	ANKS1A	-7.99981	8.17857e-06
NM_023927.2	GRAMD3	-8.00546	9.29505e-05
rna14490	EIF4E2	-8.08296	0.0042658
XM_005246958.2	TRIP12	-8.09202	7.9108e-05
NM_006047.5	RBM12	-8.16489	0.000216838
XM_005267531.2	MLH3	-8.20562	0.000513034
NM_001287582.1	CDC25C	-8.20965	0.00017963
XM_005247066.1	TFG	-8.29766	0.000575681
NM_016103.3	SAR1B	-8.30049	6.56476e-08
NM_001202431.1	PRDX1	-8.33237	0.000330556
XM_006714885.1	FAM193B	-8.33259	0.00200486
XM_005259975.1	CC2D1A	-8.36047	0.0026461
XM_005253903.1	ANAPC7	-8.37255	2.73994e-06
XM_006711989.1	ZNF638	-8.37983	0.00017665
XM_006712379.1	CLASP1	-8.38852	0.00305187
XM_006712005.1	GEN1	-8.45128	3.62014e-05
NM_003501.2	ACOX3	-8.45234	0.00939315
XM_005265537.2	RFT1	-8.50465	7.59836e-09
XM_006715451.1	PNISR	-8.52248	0.00428159
NM_021143.3	ZNF20	-8.64934	3.9644e-07
XM_005271241.1	CDC7	-8.67626	0.00481234
XM_005260530.1	STK4	-8.72828	0.0030726
XM_006718653.1	CCND1	-8.81038	3.37841e-06
NM_015254.3	KIF13B	-8.81038	0.00691582
NM_001007794.1	CEPT1	-8.81431	1.01899e-05
XM_005247595.2	MFN1	-8.87013	0.00581841
NM_001204261.1	NR3C1	-8.88607	0.00362447
NM_022065.4	THADA	-8.90107	0.00262757
NM_152455.3	ZSCAN29	-8.92148	3.82352e-05
XM_006724708.1	TMEM164	-9.03248	0.00682345
XM_005255451.2	MKL2	-9.14154	3.83883e-06
XM_005273848.2	FKBP2	-9.16873	0.00836334
NM_001032384.1	PQBP1	-9.17394	0.00274966
XM_006723765.1	ZMYND8	-9.18915	8.61302e-06
XM_005261793.1	KIAA1671	-9.31812	2.86593e-08
NM_018100.3	EFHC1	-9.3842	0.000181399
XM_006717197.1	PTPN3	-9.43063	7.87616e-05
XM_006716397.1	HMBOX1	-9.53041	0.00318992
NM_001127641.1	LAMB3	-9.67612	0.000285314
XM_005245966.2	RPS6KA1	-9.81881	0.000137049
NM_001145103.1	SMAD3	-10.0489	2.06813e-05
NM_001136000.2	ABL2	-10.0996	6.06519e-05
XM_006724107.1	CDC42EP1	-10.1827	4.3283e-08
XM_006717077.1	GSN	-10.463	0.00788575
XM_005257092.1	CYB561	-10.5358	0.000503927
